# Supplementary material for: Polyphyly in widespread Salmonella enterica serovars and using genomic proximity to choose the best reference genome for bioinformatics analyses
Source: Front Public Health. 2022 Sep 8;10:963188. doi: 10.3389/fpubh.2022.963188 (PMC9493441; doi:10.3389/fpubh.2022.963188)
Supplement: Supplementary Table 1 — Accession number, taxonomic affiliation, MLST profiles and genomics data for the panel of 650 Salmonella strains analyzed. Genomes selected for the second 219 genome subset are shown in bold and gray fill color. [file Table_1.xlsx]

## Sheet: Table_S1
Supplementary Table S1. Accession number, taxonomic affiliation, MLST profiles and genomics data for the panel of 650 Salmonella strains analyzed. Genomes selected for the second 219 genome subset are shown in bold and gray fill color.
Genome_ID	Accession number	Source	Genus	Species	Subspecies	SeqSero predicted serovars	MLST legacy profil (ST)	Length	Coverage	Genome representation (Complte/Contigs)	EnteroBase Assembly Barcode
05CEB1377SAL	ERZ10140131	ENA	Salmonella	enterica	enterica	1,3,19:-:-	14	4763279	155	Contigs	N.A.
2017LSAL00945	ERZ10197373	ENA	Salmonella	enterica	enterica	1,3,19:-:-	185	4839911	141	Contigs	N.A.
2015LSAL01345	ERZ10196636	ENA	Salmonella	enterica	enterica	1,3,19:z27:-	185	4910659	83	Contigs	N.A.
2016LSAL01586	ERZ10197039	ENA	Salmonella	enterica	enterica	1,3,19:z27:-	14	4727370	107	Contigs	N.A.
2015LSAL02197	ERZ10196918	ENA	Salmonella	enterica	enterica	1,3,19:z27:-	185	4838994	106	Contigs	N.A.
2017LSAL01183	ERZ10197577	ENA	Salmonella	enterica	enterica	1,3,19:z27:-	185	4839479	156	Contigs	N.A.
12CEB4916SAL	ERR2179245	ENA	Salmonella	enterica	enterica	4,[5],12:i:-	34	4909175	188	Contigs	N.A.
2009LSAL02961	ERR3850527	ENA	Salmonella	enterica	enterica	4,[5],12:i:-	19	4899734	127	Contigs	N.A.
2006LSAL03172	ERR3850523	NCBI, SRA	Salmonella	enterica	enterica	4,[5],12:i:-	19	5016114	115	Contigs	N.A.
2009LSAL04654	ERR3850528	ENA	Salmonella	enterica	enterica	4,[5],12:i:-	34	4937414	131	Contigs	N.A.
CP025452_1	CP025452.1	NCBI, GenBank	Salmonella	enterica	enterica	Agona	13	4763930	208	Complete	N.A.
2010LSAL01477	ERZ10194808	ENA	Salmonella	enterica	enterica	Agona	13	4739342	76	Contigs	N.A.
2013LSAL03290	ERZ10195070	ENA	Salmonella	enterica	enterica	Agona	13	4781812	211	Contigs	N.A.
2018LSAL03014	ERS11696997	ENA	Salmonella	enterica	enterica	Agona	13	4714341	268	Contigs	N.A.
SAL_UA1305AA_AS_scaffold	SAL_KA4257AA	EnteroBase	Salmonella	enterica	enterica	Agona	1215	4741234	248	Contigs	SAL_UA1305AA_AS
SAL_YA6631AA_AS_scaffold	SAL_CA0698AA	EnteroBase	Salmonella	enterica	enterica	Agona	1215	4721884	451	Contigs	SAL_YA6631AA_AS
CP019177_1	CP019177.1	NCBI, GenBank	Salmonella	enterica	enterica	Albany	292	4805448	542	Complete	N.A.
SAL_FA4037AA_AS_Albany_Equador_ST292	SAL_DA6227AA	EnteroBase	Salmonella	enterica	enterica	Albany	292	4791386	94	Contigs	SAL_FA4037AA_AS
SAL_QA4795AA_AS_Albany_US_ST292	SAL_IA5188AA	EnteroBase	Salmonella	enterica	enterica	Albany	292	4874912	105	Contigs	SAL_QA4795AA_AS
SAL_QB3102AA_AS_Albany_UK_ST292	SAL_ZA1015AA	EnteroBase	Salmonella	enterica	enterica	Albany	292	4847374	191	Contigs	SAL_QB3102AA_AS
CP029800_1	CP029800.1	NCBI, GenBank	Salmonella	enterica	enterica	Anatum	64	4674190	50	Complete	N.A.
2014LSAL01667	ERZ10195443	ENA	Salmonella	enterica	enterica	Anatum	64	4902239	247	Contigs	N.A.
Anatum_ATCCBAA_1592_CP007531_1	CP007531.1	NCBI, GenBank	Salmonella	enterica	enterica	Anatum	64	4706101	103	Complete	N.A.
Anatum_str_CDC06_0532_NZ_CP007211_1	CP007211.1	NCBI, GenBank	Salmonella	enterica	enterica	Anatum	64	4667736	21	Complete	N.A.
SAL_KA5948AA_AS_scaffold	SAL_FA1879AA	EnteroBase	Salmonella	enterica	enterica	Anatum	3205	4683232	58	Contigs	SAL_KA5948AA_AS
SAL_AB7069AA_AS_result	SAL_PA5606AA	EnteroBase	Salmonella	enterica	enterica	Banana	4745	4744666	70	Contigs	SAL_AB7069AA_AS
SAL_EC2425AA_AS_result	SAL_CB7167AA	EnteroBase	Salmonella	enterica	enterica	Banana	1035	4638414	105	Contigs	SAL_EC2425AA_AS
SAL_JB6824AA_AS_result	SAL_VA7435AA	EnteroBase	Salmonella	enterica	enterica	Banana	5220	4797513	88	Contigs	SAL_JB6824AA_AS
SAL_OB6740AA_AS_result	SAL_YA6923AA	EnteroBase	Salmonella	enterica	enterica	Banana	7024	4604734	159	Contigs	SAL_OB6740AA_AS
SAL_QC5459AA_AS_result	SAL_IB6314AA	EnteroBase	Salmonella	enterica	enterica	Banana	683	4745052	171	Contigs	SAL_QC5459AA_AS
SAL_TA9437AA_AS_scaffold	SAL_KA3587AA	EnteroBase	Salmonella	enterica	enterica	Banana	1035	4689329	134	Contigs	SAL_TA9437AA_AS
Bareilly_CFSAN000189_NC_021844_1	CP006053.1	NCBI, GenBank	Salmonella	enterica	enterica	Bareilly	909	4730612	80	Complete	N.A.
Bareilly_CFSAN000198	GCF_000748165.1	NCBI, RefSeq	Salmonella	enterica	enterica	Bareilly	203	4632959	34	Contigs	N.A.
Bareilly_PNUSAS003491	GCA_008946125.1	NCBI, GenBank	Salmonella	enterica	enterica	Bareilly	362	4659122	95	Contigs	N.A.
CP034721_1	CP034721.1	NCBI, GenBank	Salmonella	enterica	enterica	Bareilly	5146	4682141	77	Complete	N.A.
SAL_CA4033AA_AS_scaffold	SAL_EA0347AA	EnteroBase	Salmonella	enterica	enterica	Bareilly	2270	4914441	160	Contigs	SAL_CA4033AA_AS
SAL_EA9867AA_AS_scaffold	SAL_CA8539AA	EnteroBase	Salmonella	enterica	enterica	Bareilly	2129	4829246	63	Contigs	SAL_EA9867AA_AS
SAL_IA7373AA_AS_scaffold	SAL_BA6521AA	EnteroBase	Salmonella	enterica	enterica	Bareilly	1612	5018397	63	Contigs	SAL_IA7373AA_AS
SAL_MA0448AA_AS_scaffold	SAL_GA5050AA	EnteroBase	Salmonella	enterica	enterica	Bareilly	2553	4673519	124	Contigs	SAL_MA0448AA_AS
SAL_UA4971AA_AS_scaffold	SAL_KA8053AA	EnteroBase	Salmonella	enterica	enterica	Bareilly	464	4933803	87	Contigs	SAL_UA4971AA_AS
Bareilly_2014K_0523	GCA_008010755.1	NCBI, GenBank	Salmonella	enterica	enterica	Bareilly	2553	4673391	73	Contigs	N.A.
Bareilly_63651	GCA_010793975.1	NCBI, GenBank	Salmonella	enterica	enterica	Bareilly	362	4848328	63	Contigs	N.A.
Bareilly_CFSAN000179	GCF_000698675.1	NCBI, RefSeq	Salmonella	enterica	enterica	Bareilly	362	4792157	34	Contigs	N.A.
Bareilly_CFSAN001088	GCF_000748665.1	NCBI, RefSeq	Salmonella	enterica	enterica	Bareilly	909	4770858	16	Contigs	N.A.
Bareilly_CFSAN017962	SAL_DA6399AA	EnteroBase	Salmonella	enterica	enterica	Bareilly	909	4857224	101	Contigs	SAL_FA4126AA_AS
Bareilly_FAR0125	GCA_003869735.1	NCBI, GenBank	Salmonella	enterica	enterica	Bareilly	909	4683057	107	Contigs	N.A.
Bareilly_FSF0106	GCA_011079155.1	NCBI, GenBank	Salmonella	enterica	enterica	Bareilly	203	4678759	122	Contigs	N.A.
Bareilly_MS150326	ERS1558793	NCBI, SRA	Salmonella	enterica	enterica	Bareilly	203	4623754	N.D.	Contigs	N.A.
Bareilly_PNUSAS002384	GCA_008995535.1	NCBI, GenBank	Salmonella	enterica	enterica	Bareilly	2553	4669289	71	Contigs	N.A.
Bareilly_VA_WGS_00062	GCA_010658145.1	NCBI, GenBank	Salmonella	enterica	enterica	Bareilly	1612	4849153	91	Contigs	N.A.
SAL_DB4702AA_AS_result	SAL_SA2452AA	EnteroBase	Salmonella	enterica	enterica	Bareilly	5146	5019542	80	Contigs	SAL_DB4702AA_AS
SAL_EA5858AA_AS_scaffold	SAL_BA7418AA	EnteroBase	Salmonella	enterica	enterica	Bareilly	464	4827554	92	Contigs	SAL_EA5858AA_AS
SAL_FA2413AA_AS_scaffold	SAL_DA3085AA	EnteroBase	Salmonella	enterica	enterica	Bareilly	1612	4833720	100	Contigs	SAL_FA2413AA_AS
SAL_HB6912AA_AS_result	SAL_UA6098AA	EnteroBase	Salmonella	enterica	enterica	Bareilly	5146	4750903	79	Contigs	SAL_HB6912AA_AS
SAL_JA9034AA_AS_scaffold	SAL_EA5536AA	EnteroBase	Salmonella	enterica	enterica	Bareilly	2270	4798544	120	Contigs	SAL_JA9034AA_AS
SAL_MA3537AA_AS_scaffold	SAL_GA7018AA	EnteroBase	Salmonella	enterica	enterica	Bareilly	2270	4782624	39	Contigs	SAL_MA3537AA_AS
SAL_UA6955AA_AS_scaffold	SAL_KA9602AA	EnteroBase	Salmonella	enterica	enterica	Bareilly	2129	4798517	46	Contigs	SAL_UA6955AA_AS
SAL_VA8280AA_AS_scaffold	SAL_LA6304AA	EnteroBase	Salmonella	enterica	enterica	Bareilly	2129	4970364	75	Contigs	SAL_VA8280AA_AS
Bovismorbificans_3114_HF969015_2	HF969015.2	NCBI, GenBank	Salmonella	enterica	enterica	Bovismorbificans	142	4680283	10	Complete	N.A.
SAL_HC4541AA_AS_result	SAL_DB1172AA	EnteroBase	Salmonella	enterica	enterica	Bovismorbificans	1499	4729702	279	Contigs	SAL_HC4541AA_AS
SAL_QC3354AA_AS	SAL_IB5194AA	EnteroBase	Salmonella	enterica	enterica	Bovismorbificans	377	4851337	302	Contigs	SAL_QC3354AA_AS
SAL_SB7122AA_AS_result	SAL_AB0026AA	EnteroBase	Salmonella	enterica	enterica	Bovismorbificans	150	4575893	207	Contigs	SAL_SB7122AA_AS
SAL_DC9674AA_AS_result	SAL_CB6780AA	EnteroBase	Salmonella	enterica	enterica	Bovismorbificans	150	4574117	289	Contigs	SAL_DC9674AA_AS
SAL_HC4538AA_AS_result	SAL_DB1169AA	EnteroBase	Salmonella	enterica	enterica	Bovismorbificans	377	4746407	220	Contigs	SAL_HC4538AA_AS
SAL_MA6956AA_AS_scaffold	SAL_GA8580AA	EnteroBase	Salmonella	enterica	enterica	Bovismorbificans	1499	4733481	130	Contigs	SAL_MA6956AA_AS
SAL_OC9828AA_AS_result	SAL_HB5358AA	EnteroBase	Salmonella	enterica	enterica	Bovismorbificans	142	4727468	195	Contigs	SAL_OC9828AA_AS
SAL_QC3294AA_AS_result	SAL_IB5254AA	EnteroBase	Salmonella	enterica	enterica	Bovismorbificans	1499	4820701	256	Contigs	SAL_QC3294AA_AS
SAL_QC3317AA_AS_result	SAL_AB0026AA	EnteroBase	Salmonella	enterica	enterica	Bovismorbificans	150	4575893	207	Contigs	SAL_QC3317AA_AS
SAL_QC3337AA_AS_result	SAL_IB5211AA	EnteroBase	Salmonella	enterica	enterica	Bovismorbificans	142	4642222	248	Contigs	SAL_QC3337AA_AS
SAL_WB3506AA_AS_result	SAL_BB4084AA	EnteroBase	Salmonella	enterica	enterica	Bovismorbificans	142	4519399	317	Contigs	SAL_WB3506AA_AS
Braend_EU_311_SAL_SA9350AA_AS	SAL_JA6347AA	EnteroBase	Salmonella	enterica	enterica	Braenderup	311	4631700	71	Contigs	SAL_SA9350AA_AS
CP022490_1	CP022490.1	NCBI, GenBank	Salmonella	enterica	enterica	Braenderup	22	4734880	90	Complete	N.A.
Braend_EU_311_SAL_PB6047AA_AS	SAL_YA9133AA	EnteroBase	Salmonella	enterica	enterica	Braenderup	311	4793306	120	Contigs	SAL_PB6047AA_AS
Braend_EU_311_SAL_QA5251AA_AS	SAL_IA5946AA	EnteroBase	Salmonella	enterica	enterica	Braenderup	311	4721712	65	Contigs	SAL_QA5251AA_AS
Braend_mexico22_SAL_KA2217AA_AS	SAL_EA8682AA	EnteroBase	Salmonella	enterica	enterica	Braenderup	22	4720554	133	Contigs	SAL_KA2217AA_AS
Braend_Taiwan_22_SAL_NB7961AA_AS	SAL_XA8791AA	EnteroBase	Salmonella	enterica	enterica	Braenderup	22	4718266	100	Contigs	SAL_NB7961AA_AS
Braend_US_22_SAL_EA9943AA_AS	SAL_CA8646AA	EnteroBase	Salmonella	enterica	enterica	Braenderup	22	4794417	53	Contigs	SAL_EA9943AA_AS
CP025280_1	CP025280.1	NCBI, GenBank	Salmonella	enterica	enterica	Brandenburg	65	4662027	183	Complete	N.A.
SAL_CB4222AA_AS_Ireland_ST2577	SAL_RA1803AA	EnteroBase	Salmonella	enterica	enterica	Brandenburg	2577	4611644	105	Contigs	SAL_CB4222AA_AS
SAL_EA7413AA_AS_UK_ST20	SAL_CA2514AA	EnteroBase	Salmonella	enterica	enterica	Brandenburg	20	4603243	75	Contigs	SAL_EA7413AA_AS
SAL_JB5394AA_AS_UK_ST873	SAL_VA6888AA	EnteroBase	Salmonella	enterica	enterica	Brandenburg	873	4520147	108	Contigs	SAL_JB5394AA_AS
SAL_OB3954AA_AS_Ireland_ST249	SAL_YA5161AA	EnteroBase	Salmonella	enterica	enterica	Brandenburg	249	4617089	95	Contigs	SAL_OB3954AA_AS
SAL_BB8302AA_AS_UK_ST249	SAL_QA6430AA	EnteroBase	Salmonella	enterica	enterica	Brandenburg	249	4577228	68	Contigs	SAL_BB8302AA_AS
SAL_EA6558AA_AS_UK_ST65	SAL_BA9464AA	EnteroBase	Salmonella	enterica	enterica	Brandenburg	65	4670293	62	Contigs	SAL_EA6558AA_AS
SAL_GB1243AA_A_UK_ST2577	SAL_TA8433AA	EnteroBase	Salmonella	enterica	enterica	Brandenburg	2577	4638233	149	Contigs	SAL_GB1243AA_AS
SAL_KA6583AA_AS_US_ST65	SAL_FA2483AA	EnteroBase	Salmonella	enterica	enterica	Brandenburg	65	4606020	51	Contigs	SAL_KA6583AA_AS
SAL_KB8213AA_AS_UK_ST2577	SAL_WA3053AA	EnteroBase	Salmonella	enterica	enterica	Brandenburg	2577	4594695	67	Contigs	SAL_KB8213AA_AS
SAL_PA8868AA_AS_Brazil_ST65	SAL_IA0144AA	EnteroBase	Salmonella	enterica	enterica	Brandenburg	65	4566446	88	Contigs	SAL_PA8868AA_AS
SAL_RB3100AA_AS_US_ST873	SAL_ZA3428AA	EnteroBase	Salmonella	enterica	enterica	Brandenburg	873	4558660	170	Contigs	SAL_RB3100AA_AS
SAL_XA2928AA_AS_Ireland_ST20	SAL_MA8480AA	EnteroBase	Salmonella	enterica	enterica	Brandenburg	20	4544145	79	Contigs	SAL_XA2928AA_AS
SAL_XA8284AA_AS_US_ST873	SAL_NA1624AA	EnteroBase	Salmonella	enterica	enterica	Brandenburg	873	4560425	121	Contigs	SAL_XA8284AA_AS
Bredeney_CFSAN001080_CP007533_1	CP007533.1	NCBI, GenBank	Salmonella	enterica	enterica	Bredeney	897	4603849	122	Complete	N.A.
SAL_FA1268AA_AS_Bredeney_ST241_UK	SAL_DA1224AA	EnteroBase	Salmonella	enterica	enterica	Bredeney	241	4568418	84	Contigs	SAL_FA1268AA_AS
SAL_FA5825AA_AS_Bredeney_ST505_US	SAL_DA9992AA	EnteroBase	Salmonella	enterica	enterica	Bredeney	505	4660925	95	Contigs	SAL_FA5825AA_AS
SAL_WB7823AA_AS_Bredeney_Netherlands3	SAL_BB5744AA	EnteroBase	Salmonella	enterica	enterica	Bredeney	306	4688493	141	Contigs	SAL_WB7823AA_AS
2020LSAL00427	ERZ10199016	ENA	Salmonella	enterica	enterica	Bredeney	897	4684987	304	Contigs	N.A.
SAL_FA1071AA_AS_Bredeney_ST505_UK	SAL_DA0381AA	EnteroBase	Salmonella	enterica	enterica	Bredeney	505	4533955	107	Contigs	SAL_FA1071AA_AS
SAL_FA4443AA_AS_Bredeney_ST241_US	SAL_DA7153AA	EnteroBase	Salmonella	enterica	enterica	Bredeney	241	4682932	83	Contigs	SAL_FA4443AA_AS
SAL_LA5923AA_AS_Bredeney_ST306_Nigeria	SAL_GA3545AA	EnteroBase	Salmonella	enterica	enterica	Bredeney	306	4665555	61	Contigs	SAL_LA5923AA_AS
SAL_TA1950AA_AS_Bredeney_ST897_UK	SAL_JA7905AA	EnteroBase	Salmonella	enterica	enterica	Bredeney	897	4638988	80	Contigs	SAL_TA1950AA_AS
SAL_WB7822AA_AS__Bredeney_Netherlands4	SAL_BB5745AA	EnteroBase	Salmonella	enterica	enterica	Bredeney	897	4909496	120	Contigs	SAL_WB7822AA_AS
Cerro_1291_UK_SAL_PB8790AA_AS	SAL_RA6602AA	EnteroBase	Salmonella	enterica	enterica	Cerro	1291	4716024	136	Contigs	SAL_PB8790AA_AS
Cerro_1596_Spain_SAL_PA2793AA_AS	SAL_HA7240AA	EnteroBase	Salmonella	enterica	enterica	Cerro	1593	4647180	104	Contigs	SAL_PA2793AA_AS
CP008925_1	CP008925.1	NCBI, GenBank	Salmonella	enterica	enterica	Cerro	367	4602439	195	Complete	N.A.
SAL_PA3218AA_AS_scaffold	SAL_HA6276AA	EnteroBase	Salmonella	enterica	enterica	Cerro	2407	4592822	152	Contigs	SAL_PA3218AA_AS
Cerro_1291_Mexico_SAL_LA0012AA_AS	SAL_FA5852AA	EnteroBase	Salmonella	enterica	enterica	Cerro	1291	4838867	170	Contigs	SAL_LA0012AA_AS
Cerro_1291_US_SAL_EA8929AA_AS	SAL_CA7052AA	EnteroBase	Salmonella	enterica	enterica	Cerro	1291	4823430	85	Contigs	SAL_EA8929AA_AS
Cerro_1593_UK_SAL_KB1537AA_AS	SAL_VA9489AA	EnteroBase	Salmonella	enterica	enterica	Cerro	1593	4554675	98	Contigs	SAL_KB1537AA_AS
Cerro_1593_US_SAL_QA1206AA_AS	SAL_IA2371AA	EnteroBase	Salmonella	enterica	enterica	Cerro	1593	4560353	94	Contigs	SAL_QA1206AA_AS
Cerro_367_Taiwan_SAL_IA3748AA_AS	SAL_EA2856AA	EnteroBase	Salmonella	enterica	enterica	Cerro	367	4566057	83	Contigs	SAL_IA3748AA_AS
Cerro_367_UK_SAL_BB2524AA_AS	SAL_QA1300AA	EnteroBase	Salmonella	enterica	enterica	Cerro	367	4596072	172	Contigs	SAL_BB2524AA_AS
Cerro_367_US_SAL_YA1443AA_AS	SAL_NA4038AA	EnteroBase	Salmonella	enterica	enterica	Cerro	367	4652894	138	Contigs	SAL_YA1443AA_AS
SAL_OA1330AA_AS_scaffold	SAL_HA5122AA	EnteroBase	Salmonella	enterica	enterica	Cerro	2483	4564178	185	Contigs	SAL_OA1330AA_AS
SAL_PA3711AA_AS_scaffold	SAL_HA7703AA	EnteroBase	Salmonella	enterica	enterica	Cerro	2398	4813328	127	Contigs	SAL_PA3711AA_AS
2016LSAL04104	ERZ10197140	ENA	Salmonella	enterica	enterica	Chester	1954	4631231	120	Contigs	N.A.
CP019178_1	CP019178.1	NCBI, GenBank	Salmonella	enterica	enterica	Chester	2063	4660922	57	Complete	N.A.
SAL_EA3850AA_AS_scaffold	SAL_BA2574AA	EnteroBase	Salmonella	enterica	enterica	Chester	411	4606921	110	Contigs	SAL_EA3850AA_AS
SAL_MA0066AA_AS_scaffold	SAL_GA4735AA	EnteroBase	Salmonella	enterica	enterica	Chester	343	4637180	339	Contigs	SAL_MA0066AA_AS
SAL_VB9239AA_AS_result	SAL_BB2824AA	EnteroBase	Salmonella	enterica	enterica	Chester	2063	4605150	163	Contigs	SAL_VB9239AA_AS
2020LSAL10400	ERZ10199359	ENA	Salmonella	enterica	enterica	Chester	411	4628059	226	Contigs	N.A.
SAL_HB8625AA_AS_result	SAL_UA6623AA	EnteroBase	Salmonella	enterica	enterica	Chester	343	4565304	172	Contigs	SAL_HB8625AA_AS
SAL_HC7018AA_AS_result	SAL_DB2465AA	EnteroBase	Salmonella	enterica	enterica	Chester	343	4646789	167	Contigs	SAL_HC7018AA_AS
SAL_KC0773AA_AS_result	SAL_EB3777AA	EnteroBase	Salmonella	enterica	enterica	Chester	411	4723596	212	Contigs	SAL_KC0773AA_AS
SAL_LC5888AA_AS_result	SAL_FB1122AA	EnteroBase	Salmonella	enterica	enterica	Chester	1954	4546589	159	Contigs	SAL_LC5888AA_AS
SAL_MC2777AA_AS_result	SAL_FB4150AA	EnteroBase	Salmonella	enterica	enterica	Chester	411	4525680	119	Contigs	SAL_MC2777AA_AS
SAL_OC0537AA_AS_result	SAL_GB7764AA	EnteroBase	Salmonella	enterica	enterica	Chester	1954	4588769	162	Contigs	SAL_OC0537AA_AS
SAL_QC4571AA_AS_result	SAL_IB6113AA	EnteroBase	Salmonella	enterica	enterica	Chester	1954	4622263	292	Contigs	SAL_QC4571AA_AS
SAL_UA8530AA_AS_scaffold	SAL_LA0757AA	EnteroBase	Salmonella	enterica	enterica	Chester	2063	4748717	119	Contigs	SAL_UA8530AA_AS
SAL_UA9071AA_AS_scaffold	SAL_LA1153AA	EnteroBase	Salmonella	enterica	enterica	Chester	2063	4640469	143	Contigs	SAL_UA9071AA_AS
SAL_QA7051AA_AS_Ireland_ST1995	SAL_IA6701AA	EnteroBase	Salmonella	enterica	enterica	Coeln	1995	4677925	87	Contigs	SAL_QA7051AA_AS
SAL_TA5623AA_AS_US_ST2015	SAL_KA0505AA	EnteroBase	Salmonella	enterica	enterica	Coeln	2015	4732982	108	Contigs	SAL_TA5623AA_AS
SAL_KA8030AA_AS_UK_ST2015	SAL_FA4706AA	EnteroBase	Salmonella	enterica	enterica	Coeln	2015	4779901	108	Contigs	SAL_KA8030AA_AS
SAL_NB3692AA_AS_Denmark_ST1995	SAL_XA6838AA	EnteroBase	Salmonella	enterica	enterica	Coeln	1995	4770825	264	Contigs	SAL_NB3692AA_AS
SAL_OB2822AA_AS_UK_ST1995	SAL_YA3590AA	EnteroBase	Salmonella	enterica	enterica	Coeln	1995	4678418	139	Contigs	SAL_OB2822AA_AS
SAL_RB2673AA_AS_Mexico_ST2015	SAL_ZA3301AA	EnteroBase	Salmonella	enterica	enterica	Coeln	2015	4730175	247	Contigs	SAL_RB2673AA_AS
2015LSAL01973	GCF_003547435.1	NCBI, RefSeq	Salmonella	enterica	enterica	Derby	682	4700798	246	Contigs	N.A.
2015LSAL04158	GCF_003547255.1	NCBI, RefSeq	Salmonella	enterica	enterica	Derby	39	4809678	232	Contigs	N.A.
CP022494_1	CP022494.1	NCBI, GenBank	Salmonella	enterica	enterica	Derby	72	4850334	90	Complete	N.A.
CP026609_1	CP026609.1	NCBI, GenBank	Salmonella	enterica	enterica	Derby	71	4846817	140	Complete	N.A.
CP029486_1	CP029486.1	NCBI, GenBank	Salmonella	enterica	enterica	Derby	40	4884649	146	Complete	N.A.
2014LSAL00762	GCF_003548985.1	NCBI, RefSeq	Salmonella	enterica	enterica	Derby	40	4789003	348	Contigs	N.A.
2014LSAL01158	GCF_003549935.1	NCBI, RefSeq	Salmonella	enterica	enterica	Derby	682	4753229	142	Contigs	N.A.
2014LSAL02325	GCF_003548735.1	NCBI, RefSeq	Salmonella	enterica	enterica	Derby	71	4858168	293	Contigs	N.A.
2014LSAL02547	GCF_003548705.1	NCBI, RefSeq	Salmonella	enterica	enterica	Derby	40	4815101	248	Contigs	N.A.
2014LSAL03420	GCF_003548275.1	NCBI, RefSeq	Salmonella	enterica	enterica	Derby	71	4784975	281	Contigs	N.A.
2014LSAL03787	GCF_003548125.1	NCBI, RefSeq	Salmonella	enterica	enterica	Derby	682	4701533	350	Contigs	N.A.
2014LSAL05538	GCF_003547935.1	NCBI, RefSeq	Salmonella	enterica	enterica	Derby	39	4786042	290	Contigs	N.A.
2015LSAL02588	GCF_003549275.1	NCBI, RefSeq	Salmonella	enterica	enterica	Derby	71	4778979	249	Contigs	N.A.
2016LSAL00028	GCF_003547205.1	NCBI, RefSeq	Salmonella	enterica	enterica	Derby	39	4803121	275	Contigs	N.A.
2016LSAL00056	GCF_003549095.1	NCBI, RefSeq	Salmonella	enterica	enterica	Derby	40	4803121	166	Contigs	N.A.
SAL_IA2741AA_AS_ST72_Derby	SAL_EA3038AA	EnteroBase	Salmonella	enterica	enterica	Derby	72	4829960	115	Contigs	SAL_IA2741AA_AS
SAL_KA4551AA_AS_ST72_Derby	SAL_FA0781AA	EnteroBase	Salmonella	enterica	enterica	Derby	72	4827318	111	Contigs	SAL_KA4551AA_AS
SAL_KA4561AA_AS_ST72_Derby	SAL_FA0790AA	EnteroBase	Salmonella	enterica	enterica	Derby	72	5035998	119	Contigs	SAL_KA4561AA_AS
2003LSAL09534	ERZ10194142	ENA	Salmonella	enterica	enterica	Dublin	73	4906863	125	Contigs	N.A.
CP019179_1	CP019179.1	NCBI, GenBank	Salmonella	enterica	enterica	Dublin	4406	4842582	326	Complete	N.A.
CP032393_1	CP032393.1	NCBI, GenBank	Salmonella	enterica	enterica	Dublin	10	4858438	750	Complete	N.A.
12CEB3654SAL	ERZ10142012	ENA	Salmonella	enterica	enterica	Dublin	10	4519786	106	Contigs	N.A.
2014LSAL02972	ERR2818364	NCBI, SRA	Salmonella	enterica	enterica	Dublin	10	5205222	94	Contigs	N.A.
2019LSAL04010	SAL_BB9156AA	EnteroBase	Salmonella	enterica	enterica	Dublin	10	4871507	184	Contigs	SAL_YB7830AA_AS
Dublin_SL1438_AHUJ01_1	GCA_000336015.1	NCBI, GenBank	Salmonella	enterica	enterica	Dublin	4406	4870457	24	Contigs	N.A.
SAL_EA2449AA_AS_scaffold	SAL_AA9657AA	EnteroBase	Salmonella	enterica	enterica	Dublin	73	5019307	99	Contigs	SAL_EA2449AA_AS
SAL_YA8382AA_AS_scaffold	SAL_NA9615AA	EnteroBase	Salmonella	enterica	enterica	Dublin	3734	4878211	31	Contigs	SAL_YA8382AA_AS
SAL_YA8432AA_AS_scaffold	SAL_NA9565AA	EnteroBase	Salmonella	enterica	enterica	Dublin	4030	4869296	121	Contigs	SAL_YA8432AA_AS
Enteritidis_EC20090193_CP007321_1	CP007321.1	NCBI, GenBank	Salmonella	enterica	enterica	Enteritidis	11	4774402	100	Complete	N.A.
SAL_CA7404AA_AS_scaffold	SAL_BA9667AA	EnteroBase	Salmonella	enterica	enterica	Enteritidis	183	4912097	75	Contigs	SAL_CA7404AA_AS
2018LSAL02814	SAL_UA4394AA	EnteroBase	Salmonella	enterica	enterica	Enteritidis	11	4700015	160	Contigs	SAL_HB3195AA_AS
2020LSAL00190	SAL_CB5651AA	EnteroBase	Salmonella	enterica	enterica	Enteritidis	11	4700081	247	Contigs	SAL_CC9272AA_AS
Enteritidis_09CEB6251SAL_BCW5853_S50	SAL_GA2301AA	EnteroBase	Salmonella	enterica	enterica	Enteritidis	11	4742651	77	Contigs	SAL_LA7068AA_AS
SAL_BA1849AA_AS_scaffold	SAL_DA6468AA	EnteroBase	Salmonella	enterica	enterica	Enteritidis	1974	4707899	85	Contigs	SAL_BA1849AA_AS
SAL_BA6124AA_AS_scaffold	SAL_BA8722AA	EnteroBase	Salmonella	enterica	enterica	Enteritidis	1925	4748610	82	Contigs	SAL_BA6124AA_AS
SAL_BA9502AA_AS_scaffold	SAL_EA0781AA	EnteroBase	Salmonella	enterica	enterica	Enteritidis	1974	4797717	159	Contigs	SAL_BA9502AA_AS
SAL_CA7448AA_AS_scaffold	SAL_CA0067AA	EnteroBase	Salmonella	enterica	enterica	Enteritidis	1925	4746757	53	Contigs	SAL_CA7448AA_AS
SAL_CA7626AA_AS_scaffold	SAL_CA1457AA	EnteroBase	Salmonella	enterica	enterica	Enteritidis	183	4876795	67	Contigs	SAL_CA7626AA_AS
11CEB2315SAL	ERS11696956	ENA	Salmonella	enterica	enterica	Gallinarum	78	4616028	312	Contigs	N.A.
Gallinarum_287_91_NC_011274_1	AM933173.1	NCBI, GenBank	Salmonella	enterica	enterica	Gallinarum	331	4658697	100	Complete	N.A.
CP019174_1	CP019174.1	NCBI, GenBank	Salmonella	enterica	enterica	Give	654	4805333	533	Complete	N.A.
CP046277_1	CP046277.1	NCBI, GenBank	Salmonella	enterica	enterica	Give	516	4611029	858	Complete	N.A.
Give_524_Benin_SAL_KB8308AA_AS	SAL_WA2956AA	EnteroBase	Salmonella	enterica	enterica	Give	524	4573744	71	Contigs	SAL_KB8308AA_AS
Give_516_Benin_SAL_UA1374AA_AS	SAL_KA4188AA	EnteroBase	Salmonella	enterica	enterica	Give	516	4608062	345	Contigs	SAL_UA1374AA_AS
Give_516_UK_SAL_BB0050AA_AS	SAL_PA8682AA	EnteroBase	Salmonella	enterica	enterica	Give	516	4596658	79	Contigs	SAL_BB0050AA_AS
Give_516_US_SAL_KA5134AA_AS	SAL_FA1213AA	EnteroBase	Salmonella	enterica	enterica	Give	516	4966392	48	Contigs	SAL_KA5134AA_AS
Give_524_Ireland_SAL_KB7999AA_AS	SAL_WA3269AA	EnteroBase	Salmonella	enterica	enterica	Give	524	4872982	61	Contigs	SAL_KB7999AA_AS
Give_524_US_SAL_MA8129AA_AS	SAL_GA9462AA	EnteroBase	Salmonella	enterica	enterica	Give	524	4606331	96	Contigs	SAL_MA8129AA_AS
Give_654_Brazil_SAL_FA1650AA_AS	SAL_DA1963AA	EnteroBase	Salmonella	enterica	enterica	Give	654	4657516	103	Contigs	SAL_FA1650AA_AS
Give_654_Indonesia_SAL_BA3271AA_AS	SAL_DA6240AA	EnteroBase	Salmonella	enterica	enterica	Give	654	4705943	40	Contigs	SAL_BA3271AA_AS
Give_654_US_SAL_NB7500AA_AS	SAL_XA9246AA	EnteroBase	Salmonella	enterica	enterica	Give	654	4771971	97	Contigs	SAL_NB7500AA_AS
SAL_AC7312AA_AS_result	SAL_CB0687AA	EnteroBase	Salmonella	enterica	enterica	Give	2589	4513156	246	Contigs	SAL_AC7312AA_AS
2002LSAL10020	ERS11696962	ENA	Salmonella	enterica	enterica	Goldcoast	358	4471524	469	Contigs	N.A.
SAL_OB4569AA_AS_result	SAL_YA4641AA	EnteroBase	Salmonella	enterica	enterica	Goldcoast	2529	4642899	99	Contigs	SAL_OB4569AA_AS
2010LSAL00707	ERZ10194708	ENA	Salmonella	enterica	enterica	Goldcoast	358	4511274	338	Contigs	N.A.
CP037960_1	CP037960.1	NCBI, GenBank	Salmonella	enterica	enterica	Goldcoast	358	4645553	100	Complete	N.A.
SAL_HB5212AA_AS_result	SAL_UA5362AA	EnteroBase	Salmonella	enterica	enterica	Goldcoast	358	4651306	156	Contigs	SAL_HB5212AA_AS
SAL_MC5519AA_AS_result	SAL_FB5778AA	EnteroBase	Salmonella	enterica	enterica	Goldcoast	358	4649966	733	Contigs	SAL_MC5519AA_AS
SAL_OC0205AA_AS_result	SAL_GB7644AA	EnteroBase	Salmonella	enterica	enterica	Goldcoast	2529	4877211	65	Contigs	SAL_OC0205AA_AS
SAL_XB6283AA_AS_result	SAL_BB8182AA	EnteroBase	Salmonella	enterica	enterica	Goldcoast	358	4646242	206	Contigs	SAL_XB6283AA_AS
CP022069_2	CP022069.2	NCBI, GenBank	Salmonella	enterica	enterica	Hadar	33	4916780	412	Complete	N.A.
SAL_QA5258AA_AS_Ireland_ST473	SAL_IA5939AA	EnteroBase	Salmonella	enterica	enterica	Hadar	473	5018509	49	Contigs	SAL_QA5258AA_AS
03EB4670SAL	ERZ10140052	ENA	Salmonella	enterica	enterica	Hadar	33	4722121	79	Contigs	N.A.
12CEB704SAL	ERZ10188254	ENA	Salmonella	enterica	enterica	Hadar	33	4699057	323	Contigs	N.A.
2015LSAL00017	ERZ10196154	ENA	Salmonella	enterica	enterica	Hadar	33	4689579	423	Contigs	N.A.
SAL_CB2597AA_AS_UK_ST473	SAL_RA0833AA	EnteroBase	Salmonella	enterica	enterica	Hadar	473	4859788	81	Contigs	SAL_CB2597AA_AS
SAL_LA5845AA_AS_Nigeria_ST473	SAL_GA3623AA	EnteroBase	Salmonella	enterica	enterica	Hadar	473	4715115	111	Contigs	SAL_LA5845AA_AS
2019LSAL00983	SAL_BB4811AA	EnteroBase	Salmonella	enterica	enterica	Havana	4040	4657238	173	Contigs	SAL_WB6875AA_AS
2019LSAL03780	SAL_BB4812AA	EnteroBase	Salmonella	enterica	enterica	Havana	7676	4758115	227	Contigs	SAL_WB6877AA_AS
2019LSAL03997	SAL_BB4813AA	EnteroBase	Salmonella	enterica	enterica	Havana	872	4722489	228	Contigs	SAL_WB6878AA_AS
SAL_CB7315AA_AS_result	SAL_RA5496AA	EnteroBase	Salmonella	enterica	enterica	Havana	1237	4629147	92	Contigs	SAL_CB7315AA_AS
SAL_EA3913AA_AS_scaffold	SAL_BA2736AA	EnteroBase	Salmonella	enterica	enterica	Havana	588	4891656	136	Contigs	SAL_EA3913AA_AS
SAL_LA4858AA_AS_scaffold	SAL_FA7197AA	EnteroBase	Salmonella	enterica	enterica	Havana	1524	4952501	120	Contigs	SAL_LA4858AA_AS
SAL_LA5849AA_AS_scaffold	SAL_GA3619AA	EnteroBase	Salmonella	enterica	enterica	Havana	578	4714870	180	Contigs	SAL_LA5849AA_AS
SAL_BB9840AA_AS_result	SAL_QA7505AA	EnteroBase	Salmonella	enterica	enterica	Havana	588	4823436	78	Contigs	SAL_BB9840AA_AS
SAL_EA3184AA_AS_scaffold	SAL_BA1360AA	EnteroBase	Salmonella	enterica	enterica	Havana	588	4708500	123	Contigs	SAL_EA3184AA_AS
SAL_FA3853AA_AS_scaffold	SAL_DA5884AA	EnteroBase	Salmonella	enterica	enterica	Havana	578	4825047	136	Contigs	SAL_FA3853AA_AS
SAL_IB2202AA_AS_result	SAL_UA8099AA	EnteroBase	Salmonella	enterica	enterica	Havana	578	4708453	134	Contigs	SAL_IB2202AA_AS
SAL_KA5967AA_AS_scaffold	SAL_FA1920AA	EnteroBase	Salmonella	enterica	enterica	Havana	1524	4721220	94	Contigs	SAL_KA5967AA_AS
SAL_PB8773AA_AS_result	SAL_KA4516AA	EnteroBase	Salmonella	enterica	enterica	Havana	872	4740589	421	Contigs	SAL_PB8773AA_AS
Heidelberg_CFSAN002064_CP005995_1	CP005995.1	NCBI, GenBank	Salmonella	enterica	enterica	Heidelberg	15	4783867	200	Complete	N.A.
02EB10828SAL	ERZ10139836	ENA	Salmonella	enterica	enterica	Heidelberg	15	4756383	255	Contigs	N.A.
03EB1400SAL	ERZ10139861	ENA	Salmonella	enterica	enterica	Heidelberg	15	4751083	241	Contigs	N.A.
07CEB434SAL	ERZ10141200	ENA	Salmonella	enterica	enterica	Heidelberg	15	4793508	89	Contigs	N.A.
SAL_CB5252AA_AS_Indiana	SAL_RA3249AA	EnteroBase	Salmonella	enterica	enterica	Indiana	2040	4708541	98	Contigs	SAL_CB5252AA_AS
CP028131_1	CP028131.1	NCBI, GenBank	Salmonella	enterica	enterica	Indiana	17	4690295	225	Complete	N.A.
10CEB1400SAL	ERZ10141672	ENA	Salmonella	enterica	enterica	Indiana	17	4695107	112	Contigs	N.A.
10CEB1404SAL	ERZ10141687	ENA	Salmonella	enterica	enterica	Indiana	17	4691876	70	Contigs	N.A.
10CEB1456SAL	ERZ10141736	ENA	Salmonella	enterica	enterica	Indiana	17	5036819	107	Contigs	N.A.
SAL_JA4076AA_AS_Indiana	SAL_CA6843AA	EnteroBase	Salmonella	enterica	enterica	Indiana	2040	4751986	57	Contigs	SAL_JA4076AA_AS
SAL_JB9936AA_AS_Indiana	SAL_VA8799AA	EnteroBase	Salmonella	enterica	enterica	Indiana	2040	4732614	85	Contigs	SAL_JB9936AA_AS
CP047881_1	CP047881.1	NCBI, GenBank	Salmonella	enterica	enterica	Infantis	32	4725957	671	Complete	N.A.
InfantisSARB27	SAL_LA2170AA	EnteroBase	Salmonella	enterica	enterica	Infantis	79	4856005	60	Contigs	SAL_VA5252AA_AS
SAL_IB6807AA_AS_result	SAL_VA0291AA	EnteroBase	Salmonella	enterica	enterica	Infantis	2283	4907455	56	Contigs	SAL_IB6807AA_AS
SAL_OA4074AA_AS_scaffold	SAL_HA2445AA	EnteroBase	Salmonella	enterica	enterica	Infantis	2146	4671661	51	Contigs	SAL_OA4074AA_AS
SAL_VB6139AA_AS_result	SAL_BB1459AA	EnteroBase	Salmonella	enterica	enterica	Infantis	603	4702067	97	Contigs	SAL_VB6139AA_AS
12CEB3121SAL	ERZ10141963	ENA	Salmonella	enterica	enterica	Infantis	32	4917101	249	Contigs	N.A.
2019LSAL00988	SAL_WA6252AA	EnteroBase	Salmonella	enterica	enterica	Infantis	32	4871329	160	Contigs	SAL_LB5112AA_AS
2019LSAL04472	SAL_BB7007AA	EnteroBase	Salmonella	enterica	enterica	Infantis	32	4619482	200	Contigs	SAL_XB2224AA_AS
SAL_FA0880AA_AS_scaffold	SAL_DA0075AA	EnteroBase	Salmonella	enterica	enterica	Infantis	2146	4640062	125	Contigs	SAL_FA0880AA_AS
SAL_SB7837AA_AS_result	SAL_ZA9285AA	EnteroBase	Salmonella	enterica	enterica	Infantis	2283	4916657	118	Contigs	SAL_SB7837AA_AS
SAL_XB6379AA_AS_result	SAL_BB8435AA	EnteroBase	Salmonella	enterica	enterica	Infantis	603	4661585	79	Contigs	SAL_XB6379AA_AS
Bfr_02_4177_assembly	SAL_AA3141AA	EnteroBase	Salmonella	enterica	enterica	Java	88	5708725	133	Contigs	SAL_AA3141AA_AS
Bfr_09_2038_assembly	SAL_AA1777AA	EnteroBase	Salmonella	enterica	enterica	Java	28	4725297	161	Contigs	SAL_AA1777AA_AS
Bfr_08_2848_assembly	SAL_AA3185AA	EnteroBase	Salmonella	enterica	enterica	Java	88	5555570	155	Contigs	SAL_AA3185AA_AS
Bfr_10_4378_assembly	SAL_AA1779AA	EnteroBase	Salmonella	enterica	enterica	Java	28	4721038	230	Contigs	SAL_AA1779AA_AS
SAL_EA8777AA_AS_UK_ST28Java	SAL_CA6648AA	EnteroBase	Salmonella	enterica	enterica	Java	28	4753361	68	Contigs	SAL_EA8777AA_AS
SAL_HB2277AA_AS_Netherland_ST28Java	SAL_UA3116AA	EnteroBase	Salmonella	enterica	enterica	Java	28	4767559	114	Contigs	SAL_HB2277AA_AS
SAL_PA2731AA_AS_Belgium_ST28Java	SAL_HA7302AA	EnteroBase	Salmonella	enterica	enterica	Java	28	4726521	108	Contigs	SAL_PA2731AA_AS
CP004027_1	CP004027.1	NCBI, GenBank	Salmonella	enterica	enterica	Javiana	24	4634161	80	Complete	N.A.
CP042442_1	CP042442.1	NCBI, GenBank	Salmonella	enterica	enterica	Javiana	1547	4736175	150	Complete	N.A.
SAL_AB7081AA_AS_sp25173_UK	SAL_PA5757AA	EnteroBase	Salmonella	enterica	enterica	Javiana	2500	4659600	36	Contigs	SAL_AB7081AA_AS
SAL_EA6603AA_AS_scaffold	SAL_BA9654AA	EnteroBase	Salmonella	enterica	enterica	Javiana	371	4766436	57	Contigs	SAL_EA6603AA_AS
SAL_FA5928AA_AS_spFSF0003_China	GCA_006838085.1	NCBI, GenBank	Salmonella	enterica	enterica	Javiana	437	4551680	108	Contigs	N.A.
SAL_KA4384AA_AS_scaffold	SAL_FA0636AA	EnteroBase	Salmonella	enterica	enterica	Javiana	1674	4566663	212	Contigs	SAL_KA4384AA_AS
SAL_UA9879AA_AS_stM200_Philippines	SAL_FB2955AA	EnteroBase	Salmonella	enterica	enterica	Javiana	589	4691163	N.D.	Contigs	SAL_MC0905AA_AS
2019LSAL01686	ERS11967380	ENA	Salmonella	enterica	enterica	Javiana	24	4471397	272	Contigs	N.A.
FDA00000570_Africa	GCA_007834795.1	NCBI, GenBank	Salmonella	enterica	enterica	Javiana	1547	4651879	111	Contigs	N.A.
FDA00000936_Vietnam	GCA_010558325.1	NCBI, GenBank	Salmonella	enterica	enterica	Javiana	1547	4653905	104	Contigs	N.A.
SAL_BA2782AA_AS_spFCC0214_China	GCA_010641225.1	NCBI, GenBank	Salmonella	enterica	enterica	Javiana	1547	4709875	113	Contigs	N.A.
SAL_EA3083AA_AS_spCFSAN035073_USA	GCA_010682285.1	NCBI, GenBank	Salmonella	enterica	enterica	Javiana	2394	4759362	80	Contigs	N.A.
SAL_FA0905AA_AS_spFDA00000741_Venezuela	GCA_010676645.1	NCBI, GenBank	Salmonella	enterica	enterica	Javiana	24	4596714	142	Contigs	N.A.
SAL_FA2575AA_AS_scaffold	SAL_DA3471AA	EnteroBase	Salmonella	enterica	enterica	Javiana	2783	4734211	94	Contigs	SAL_FA2575AA_AS
SAL_JB8796AA_AS_sp689010_UK	GCA_007430305.1	NCBI, GenBank	Salmonella	enterica	enterica	Javiana	437	4516035	78	Contigs	N.A.
SAL_LA5861AA_AS_spBCW_2707_Denmark	GCA_002064715.1	NCBI, GenBank	Salmonella	enterica	enterica	Javiana	437	4536173	191	Contigs	N.A.
SAL_OA2081AA_AS_scaffold	SAL_HA5401AA	EnteroBase	Salmonella	enterica	enterica	Javiana	371	4801585	151	Contigs	SAL_OA2081AA_AS
SAL_UA4454AA_AS_scaffold	SAL_KA7621AA	EnteroBase	Salmonella	enterica	enterica	Javiana	1674	4535803	183	Contigs	SAL_UA4454AA_AS
SAL_UA8904AA_AS_spCFSAN067870_USA	GCA_006159955.1	NCBI, GenBank	Salmonella	enterica	enterica	Javiana	24	4565644	93	Contigs	N.A.
SAL_WA2868AA_AS_spMS170317_Luxembourg	SAL_MA1119AA	EnteroBase	Salmonella	enterica	enterica	Javiana	1547	4810870	70	Contigs	SAL_WA2868AA_AS
CP019411_1	CP019411.1	NCBI, GenBank	Salmonella	enterica	enterica	Johannesburg	471	4651794	95	Complete	N.A.
Johan_515_UK_SAL_JB1171AA_AS	SAL_VA3101AA	EnteroBase	Salmonella	enterica	enterica	Johannesburg	515	4582760	60	Contigs	SAL_JB1171AA_AS
Johan_471_China_SAL_FA0322AA_AS	SAL_CA9195AA	EnteroBase	Salmonella	enterica	enterica	Johannesburg	471	4620333	132	Contigs	SAL_FA0322AA_AS
Johan_471_Mexico_SAL_MA5121AA_AS	SAL_GA7377AA	EnteroBase	Salmonella	enterica	enterica	Johannesburg	471	4628427	109	Contigs	SAL_MA5121AA_AS
Johan_471_US_SAL_MA0699AA_AS	SAL_GA5159AA	EnteroBase	Salmonella	enterica	enterica	Johannesburg	471	4643146	98	Contigs	SAL_MA0699AA_AS
Johan_515_Australia_SAL_KA4266AA_AS	SAL_FA0526AA	EnteroBase	Salmonella	enterica	enterica	Johannesburg	515	4590847	65	Contigs	SAL_KA4266AA_AS
Johan_515_Benin_SAL_UA1490AA_AS	SAL_KA4072AA	EnteroBase	Salmonella	enterica	enterica	Johannesburg	515	4704299	289	Contigs	SAL_UA1490AA_AS
2020LSAL00526	ERZ10199135	ENA	Salmonella	enterica	enterica	Kedougou	1543	4959884	272	Contigs	N.A.
Kedougou_1543_UK_SAL_PB8840AA_AS	SAL_WA2862AA	EnteroBase	Salmonella	enterica	enterica	Kedougou	1543	4776567	104	Contigs	SAL_PB8840AA_AS
Kedougou_1543_US_SAL_SA1731AA_AS	SAL_JA3268AA	EnteroBase	Salmonella	enterica	enterica	Kedougou	1543	4800349	96	Contigs	SAL_SA1731AA_AS
2019LSAL01548	ERZ10198300	ENA	Salmonella	enterica	enterica	Kentucky	314	4679757	269	Contigs	N.A.
CP022500_1	CP022500.1	NCBI, GenBank	Salmonella	enterica	enterica	Kentucky	152	4782363	95	Complete	N.A.
CP043667_1	CP043667.1	NCBI, GenBank	Salmonella	enterica	enterica	Kentucky	198	4851336	138	Complete	N.A.
SAL_TB1809AA_AS_result	SAL_AB0862AA	EnteroBase	Salmonella	enterica	enterica	Kentucky	2132	4770057	110	Contigs	SAL_TB1809AA_AS
05CEB76TYPSAL	ERS11696945	ENA	Salmonella	enterica	enterica	Kentucky	314	4673302	230	Contigs	N.A.
08CEB6758SAL	ERZ10141555	ENA	Salmonella	enterica	enterica	Kentucky	198	4833709	231	Contigs	N.A.
10CEB8748SAL	ERZ10141850	ENA	Salmonella	enterica	enterica	Kentucky	198	4830732	399	Contigs	N.A.
12CEB4452SAL	ERZ10142112	ENA	Salmonella	enterica	enterica	Kentucky	198	4828849	187	Contigs	N.A.
2015LSAL01325	ERZ10196531	ENA	Salmonella	enterica	enterica	Kentucky	198	4876715	116	Contigs	N.A.
2015LSAL01587	ERZ10196800	ENA	Salmonella	enterica	enterica	Kentucky	314	4997688	411	Contigs	N.A.
SAL_FA4348AA_AS_scaffold	SAL_DA6957AA	EnteroBase	Salmonella	enterica	enterica	Kentucky	152	4735937	96	Contigs	SAL_FA4348AA_AS
SAL_FB4864AA_AS_result	SAL_TA6142AA	EnteroBase	Salmonella	enterica	enterica	Kentucky	2132	4776745	78	Contigs	SAL_FB4864AA_AS
SAL_KB0769AA_AS_result	SAL_VA8917AA	EnteroBase	Salmonella	enterica	enterica	Kentucky	152	4724641	106	Contigs	SAL_KB0769AA_AS
SAL_XB1080AA_AS_result	SAL_BB6854AA	EnteroBase	Salmonella	enterica	enterica	Kentucky	152	4825902	200	Contigs	SAL_XB1080AA_AS
2003LSAL04108	ERZ10193457	ENA	Salmonella	enterica	enterica	Kottbus	582	4760955	359	Contigs	N.A.
CP030211_1	CP030211.1	NCBI, GenBank	Salmonella	enterica	enterica	Kottbus	808	4719399	18	Complete	N.A.
SAL_DB9689AA_AS_Italy_ST212	SAL_SA5376AA	EnteroBase	Salmonella	enterica	enterica	Kottbus	212	4745641	74	Contigs	SAL_DB9689AA_AS
SAL_PB8778AA_AS_Finland_ST1669	SAL_LA4031AA	EnteroBase	Salmonella	enterica	enterica	Kottbus	1669	4918973	545	Contigs	SAL_PB8778AA_AS
2003LSAL04870	ERZ10193681	ENA	Salmonella	enterica	enterica	Kottbus	582	4730283	316	Contigs	N.A.
SAL_DB9448AA_AS_Ireland_ST808	SAL_SA5594AA	EnteroBase	Salmonella	enterica	enterica	Kottbus	808	4741077	74	Contigs	SAL_DB9448AA_AS
SAL_DB9835AA_AS_Netherland_ST212	SAL_SA5245AA	EnteroBase	Salmonella	enterica	enterica	Kottbus	212	4697876	69	Contigs	SAL_DB9835AA_AS
SAL_FA5205AA_AS_China_ST808	SAL_DA8441AA	EnteroBase	Salmonella	enterica	enterica	Kottbus	808	4703119	87	Contigs	SAL_FA5205AA_AS
SAL_IB9901AA_AS_UK_ST1669	SAL_VA2551AA	EnteroBase	Salmonella	enterica	enterica	Kottbus	1669	4861062	69	Contigs	SAL_IB9901AA_AS
SAL_KA2965AA_AS_Israel_ST1669	SAL_EA9374AA	EnteroBase	Salmonella	enterica	enterica	Kottbus	1669	5041025	79	Contigs	SAL_KA2965AA_AS
SAL_KA9880AA_AS_Mexico_ST808	SAL_FA5698AA	EnteroBase	Salmonella	enterica	enterica	Kottbus	808	4768517	88	Contigs	SAL_KA9880AA_AS
SAL_RA0390AA_AS_US_ST212	SAL_IA9179AA	EnteroBase	Salmonella	enterica	enterica	Kottbus	212	4849257	60	Contigs	SAL_RA0390AA_AS
SAL_VA0558AA_AS_Netherland_ST582	SAL_LA2606AA	EnteroBase	Salmonella	enterica	enterica	Kottbus	582	4826906	67	Contigs	SAL_VA0558AA_AS
13CEB2364SAL	ERZ10193024	ENA	Salmonella	enterica	enterica	Livingstone	543	4643292	245	Contigs	N.A.
2015LSAL00020	ERZ10196359	ENA	Salmonella	enterica	enterica	Livingstone	457	4747708	178	Contigs	N.A.
CP030233_1	CP030233.1	NCBI, GenBank	Salmonella	enterica	enterica	Livingstone	2247	4729786	72	Complete	N.A.
Liv_1941_Danemark_SAL_WA4568AA_AS	SAL_MA2547AA	EnteroBase	Salmonella	enterica	enterica	Livingstone	1941	4746880	115	Contigs	SAL_WA4568AA_AS
Liv_638_DE_SAL_TA2045AA_AS	SAL_JA7810AA	EnteroBase	Salmonella	enterica	enterica	Livingstone	638	4877621	68	Contigs	SAL_TA2045AA_AS
Liv_1941_UK_SAL_IB7213AA_AS	SAL_VA0817AA	EnteroBase	Salmonella	enterica	enterica	Livingstone	1941	4759600	84	Contigs	SAL_IB7213AA_AS
Liv_1941_Vietnam_SAL_BA3287AA_AS	SAL_DA7380AA	EnteroBase	Salmonella	enterica	enterica	Livingstone	1941	4716075	103	Contigs	SAL_BA3287AA_AS
Liv_2247_Asia_SAL_IA5620AA_AS	SAL_EA4271AA	EnteroBase	Salmonella	enterica	enterica	Livingstone	2247	4816559	91	Contigs	SAL_IA5620AA_AS
LIv_2247_US_SAL_FA5013AA_AS	SAL_DA8150AA	EnteroBase	Salmonella	enterica	enterica	Livingstone	2247	4752492	92	Contigs	SAL_FA5013AA_AS
Liv_457_Kenya_SAL_JA8977AA_AS	SAL_EA5425AA	EnteroBase	Salmonella	enterica	enterica	Livingstone	457	4925813	72	Contigs	SAL_JA8977AA_AS
Liv_457_UK_SAL_CB7317AA_AS	SAL_RA5494AA	EnteroBase	Salmonella	enterica	enterica	Livingstone	457	4800943	101	Contigs	SAL_CB7317AA_AS
Liv_543_Australie_SAL_MA3278AA_AS	SAL_GA6881AA	EnteroBase	Salmonella	enterica	enterica	Livingstone	543	4726432	195	Contigs	SAL_MA3278AA_AS
Liv_543_UK_SAL_OB4689AA_AS	SAL_YA4521AA	EnteroBase	Salmonella	enterica	enterica	Livingstone	543	4816435	118	Contigs	SAL_OB4689AA_AS
Liv_638_UK_SAL_JA4242AA_AS	SAL_DA1325AA	EnteroBase	Salmonella	enterica	enterica	Livingstone	638	4978445	126	Contigs	SAL_JA4242AA_AS
LIv_638_US_SAL_BA3305AA_AS	SAL_EA0102AA	EnteroBase	Salmonella	enterica	enterica	Livingstone	638	4814396	123	Contigs	SAL_BA3305AA_AS
SAL_IC2598AA_AS_result	SAL_IB1545AA	EnteroBase	Salmonella	enterica	enterica	London	155	4668964	306	Contigs	SAL_IC2598AA_AS
2020LSAL00647	ERZ10199240	ENA	Salmonella	enterica	enterica	London	155	4601845	371	Contigs	N.A.
SAL_AC7629AA_AS_result	SAL_CB0370AA	EnteroBase	Salmonella	enterica	enterica	London	155	4591870	126	Contigs	SAL_AC7629AA_AS
SAL_PC8184AA_AS_result	SAL_DB5708AA	EnteroBase	Salmonella	enterica	enterica	London	155	4701742	270	Contigs	SAL_PC8184AA_AS
SAL_FA0069AA_AS_scaffold	SAL_CA8880AA	EnteroBase	Salmonella	enterica	enterica	Manhattan	2200	4772040	117	Contigs	SAL_FA0069AA_AS
SAL_MB9168AA_AS_result	SAL_XA5125AA	EnteroBase	Salmonella	enterica	enterica	Manhattan	44	4751446	151	Contigs	SAL_MB9168AA_AS
SAL_WB8264AA_AS_result	SAL_BB5303AA	EnteroBase	Salmonella	enterica	enterica	Manhattan	18	4609331	107	Contigs	SAL_WB8264AA_AS
SAL_EA9913AA_AS_scaffold	SAL_CA8605AA	EnteroBase	Salmonella	enterica	enterica	Manhattan	2200	4818343	138	Contigs	SAL_EA9913AA_AS
SAL_HB2178AA_AS_result	SAL_UA2976AA	EnteroBase	Salmonella	enterica	enterica	Manhattan	18	4916993	152	Contigs	SAL_HB2178AA_AS
SAL_KB1735AA_AS_result	SAL_VA9814AA	EnteroBase	Salmonella	enterica	enterica	Manhattan	18	4809521	189	Contigs	SAL_KB1735AA_AS
SAL_QA4229AA_AS_scaffold	SAL_IA4773AA	EnteroBase	Salmonella	enterica	enterica	Manhattan	44	4776425	68	Contigs	SAL_QA4229AA_AS
CP019183_1	CP019183.1	NCBI, GenBank	Salmonella	enterica	enterica	Mbandaka	3016	4905181	574	Complete	N.A.
CP022489_1	CP022489.1	NCBI, GenBank	Salmonella	enterica	enterica	Mbandaka	413	4796292	80	Complete	N.A.
SAL_TB5686AA_AS_result	SAL_AB2019AA	EnteroBase	Salmonella	enterica	enterica	Mbandaka	1602	4730099	126	Contigs	SAL_TB5686AA_AS
SAL_UA2769AA_AS_scaffold	SAL_KA6113AA	EnteroBase	Salmonella	enterica	enterica	Mbandaka	2141	4746182	123	Contigs	SAL_UA2769AA_AS
Mbandaka_str2009K_0807_AMRS01_1	GCF_000316015.1	NCBI, RefSeq	Salmonella	enterica	enterica	Mbandaka	413	4744976	30	Contigs	N.A.
Mbandaka_str2012K_0273_ARYT01_1	GCF_000416295.1	NCBI, RefSeq	Salmonella	enterica	enterica	Mbandaka	413	4746396	100	Contigs	N.A.
Mbandaka_strATCC51958_AOYR01_1	GCF_000486915.1	NCBI, RefSeq	Salmonella	enterica	enterica	Mbandaka	3016	4826411	16	Contigs	N.A.
SAL_DB6585AA_AS_result	SAL_SA3836AA	EnteroBase	Salmonella	enterica	enterica	Mbandaka	2141	4741407	100	Contigs	SAL_DB6585AA_AS
SAL_EA3096AA_AS_scaffold	SAL_BA1198AA	EnteroBase	Salmonella	enterica	enterica	Mbandaka	1602	4741199	127	Contigs	SAL_EA3096AA_AS
SAL_MB2716AA_AS_result	SAL_WA9982AA	EnteroBase	Salmonella	enterica	enterica	Mbandaka	3016	4848670	72	Contigs	SAL_MB2716AA_AS
SAL_TA8092AA_AS_scaffold	SAL_KA2507AA	EnteroBase	Salmonella	enterica	enterica	Mbandaka	1602	4752379	86	Contigs	SAL_TA8092AA_AS
CP060508_1_Minnesota	CP060508.1	NCBI, GenBank	Salmonella	enterica	enterica	Minnesota	548	4654369	200	Complete	N.A.
SAL_OB5301AA_AS_result	SAL_YA6049AA	EnteroBase	Salmonella	enterica	enterica	Minnesota	548	4526621	182	Contigs	SAL_OB5301AA_AS
SAL_UA1578AA_AS_scaffold	SAL_KA3982AA	EnteroBase	Salmonella	enterica	enterica	Minnesota	548	4500771	250	Contigs	SAL_UA1578AA_AS
SAL_UA8886AA_AS_scaffold	SAL_LA1338AA	EnteroBase	Salmonella	enterica	enterica	Minnesota	548	4572098	188	Contigs	SAL_UA8886AA_AS
SAL_IB1742AA_AS_result	SAL_UA7459AA	EnteroBase	Salmonella	enterica	enterica	Mississippi	425	4510221	203	Contigs	SAL_IB1742AA_AS
SAL_NC0170AA_AS_result	SAL_GB0217AA	EnteroBase	Salmonella	enterica	enterica	Mississippi	448	4690855	113	Contigs	SAL_NC0170AA_AS
SAL_RB1706AA_AS_result	SAL_ZA2961AA	EnteroBase	Salmonella	enterica	enterica	Mississippi	5834	4586873	241	Contigs	SAL_RB1706AA_AS
SAL_BC0561AA_AS_result	SAL_CB2960AA	EnteroBase	Salmonella	enterica	enterica	Mississippi	448	4603824	142	Contigs	SAL_BC0561AA_AS
SAL_JB2881AA_AS_result	SAL_VA5957AA	EnteroBase	Salmonella	enterica	enterica	Mississippi	5834	4989634	108	Contigs	SAL_JB2881AA_AS
SAL_KC9833AA_AS_result	SAL_EB8193AA	EnteroBase	Salmonella	enterica	enterica	Mississippi	448	4601286	161	Contigs	SAL_KC9833AA_AS
SAL_PC2993AA_AS_result	SAL_HB7910AA	EnteroBase	Salmonella	enterica	enterica	Mississippi	425	4654424	127	Contigs	SAL_PC2993AA_AS
SAL_RB1567AA_AS_result	SAL_ZA3099AA	EnteroBase	Salmonella	enterica	enterica	Mississippi	5834	4692043	190	Contigs	SAL_RB1567AA_AS
08CEB1249SAL	ERS11696947	ENA	Salmonella	enterica	enterica	Montevideo	4	4564507	331	Contigs	N.A.
2019LSAL00987	SAL_WA6251AA	EnteroBase	Salmonella	enterica	enterica	Montevideo	316	4747317	172	Contigs	SAL_LB5111AA_AS
CP037893_1	CP037893.1	NCBI, GenBank	Salmonella	enterica	enterica	Montevideo	81	4768632	95	Complete	N.A.
CP040380_1	CP040380.1	NCBI, GenBank	Salmonella	enterica	enterica	Montevideo	138	4615193	103	Complete	N.A.
SAL_IA8391AA_AS_UK_ST195	SAL_CA0580AA	EnteroBase	Salmonella	enterica	enterica	Montevideo	195	4633070	66	Contigs	SAL_IA8391AA_AS
SAL_TA9578AA_AS_US_ST2269	SAL_KA3712AA	EnteroBase	Salmonella	enterica	enterica	Montevideo	2269	4522082	126	Contigs	SAL_TA9578AA_AS
Montevideo_09CEB2817SAL_BCW5842_S42	SAL_GA2312AA	EnteroBase	Salmonella	enterica	enterica	Montevideo	138	4555569	86	Contigs	SAL_LA7057AA_AS
SAL_BA7138AA_AS_Canada_ST316	SAL_BA1502AA	EnteroBase	Salmonella	enterica	enterica	Montevideo	316	4679295	71	Contigs	SAL_BA7138AA_AS
SAL_BA7178AA_AS_Syria_ST195	SAL_BA2222AA	EnteroBase	Salmonella	enterica	enterica	Montevideo	195	4764858	114	Contigs	SAL_BA7178AA_AS
SAL_BA7237AA_AS_Mexico_ST138	SAL_BA6577AA	EnteroBase	Salmonella	enterica	enterica	Montevideo	138	4489558	179	Contigs	SAL_BA7237AA_AS
SAL_BA7252AA_AS_UK_ST81	SAL_CA2782AA	EnteroBase	Salmonella	enterica	enterica	Montevideo	81	4891669	62	Contigs	SAL_BA7252AA_AS
SAL_BA7259AA_AS_scaffold	SAL_CA3490AA	EnteroBase	Salmonella	enterica	enterica	Montevideo	699	4593101	65	Contigs	SAL_BA7259AA_AS
SAL_BA7412AA_AS_UK_ST138	SAL_CA6108AA	EnteroBase	Salmonella	enterica	enterica	Montevideo	138	4575773	90	Contigs	SAL_BA7412AA_AS
SAL_BA7749AA_AS_scaffold	SAL_DA0368AA	EnteroBase	Salmonella	enterica	enterica	Montevideo	1531	4671407	1074	Contigs	SAL_BA7749AA_AS
SAL_BA7911AA_AS_Egypt_ST195	SAL_DA2585AA	EnteroBase	Salmonella	enterica	enterica	Montevideo	195	4762190	137	Contigs	SAL_BA7911AA_AS
SAL_BA7937AA_AS_US_ST4	SAL_DA3500AA	EnteroBase	Salmonella	enterica	enterica	Montevideo	4	4659272	114	Contigs	SAL_BA7937AA_AS
SAL_BA8057AA_AS_scaffold	SAL_DA5923AA	EnteroBase	Salmonella	enterica	enterica	Montevideo	305	4750064	106	Contigs	SAL_BA8057AA_AS
SAL_BA8083AA_AS_Mexico_ST316	SAL_DA6652AA	EnteroBase	Salmonella	enterica	enterica	Montevideo	316	4831060	118	Contigs	SAL_BA8083AA_AS
SAL_DB6472AA_AS_US_ST2269	SAL_SA3780AA	EnteroBase	Salmonella	enterica	enterica	Montevideo	2269	4519848	144	Contigs	SAL_DB6472AA_AS
SAL_EA5445AA_AS_US_ST81	SAL_BA6480AA	EnteroBase	Salmonella	enterica	enterica	Montevideo	81	4676364	100	Contigs	SAL_EA5445AA_AS
SAL_FA3934AA_AS_FR_ST4	SAL_DA6043AA	EnteroBase	Salmonella	enterica	enterica	Montevideo	4	4711614	146	Contigs	SAL_FA3934AA_AS
SAL_MA7283AA_AS_China_ST81	SAL_GA8749AA	EnteroBase	Salmonella	enterica	enterica	Montevideo	81	4853897	42	Contigs	SAL_MA7283AA_AS
SAL_RA5282AA_AS_scaffold	SAL_JA1456AA	EnteroBase	Salmonella	enterica	enterica	Montevideo	2328	4699008	98	Contigs	SAL_RA5282AA_AS
SAL_SA2771AA_AS_US_ST2269	SAL_JA4186AA	EnteroBase	Salmonella	enterica	enterica	Montevideo	2269	4520905	75	Contigs	SAL_SA2771AA_AS
CP016014_1	CP016014.1	NCBI, GenBank	Salmonella	enterica	enterica	Muenchen	83	4746969	500	Complete	N.A.
CP045063_1	CP045063.1	NCBI, GenBank	Salmonella	enterica	enterica	Muenchen	112	4930420	179	Complete	N.A.
Muenchen_1606_UK_SAL_CB6421AA_AS	SAL_RA4304AA	EnteroBase	Salmonella	enterica	enterica	Muenchen	1606	4836689	79	Contigs	SAL_CB6421AA_AS
Muenchen_2769_US_SAL_EB8608AA_AS	SAL_TA0717AA	EnteroBase	Salmonella	enterica	enterica	Muenchen	2769	4719380	28	Contigs	SAL_EB8608AA_AS
Muenchen_82_DE_SAL_MB6317AA_AS	SAL_XA3101AA	EnteroBase	Salmonella	enterica	enterica	Muenchen	82	4702890	166	Contigs	SAL_MB6317AA_AS
Muenchen_112_Austria_SAL_TA9899AA_AS	SAL_KA4506AA	EnteroBase	Salmonella	enterica	enterica	Muenchen	112	5286497	256	Contigs	SAL_TA9899AA_AS
Muenchen_112_Canada_SAL_OA1276AA_AS	SAL_HA5228AA	EnteroBase	Salmonella	enterica	enterica	Muenchen	112	4703021	90	Contigs	SAL_OA1276AA_AS
Muenchen_112_Nederland_SAL_UA1600AA_AS	SAL_KA3960AA	EnteroBase	Salmonella	enterica	enterica	Muenchen	112	4736636	322	Contigs	SAL_UA1600AA_AS
Muenchen_1606_US_SAL_BA6181AA_AS	SAL_EA0458AA	EnteroBase	Salmonella	enterica	enterica	Muenchen	1606	4992729	128	Contigs	SAL_BA6181AA_AS
Muenchen_1606_US_SAL_MA3540AA_AS	SAL_GA7015AA	EnteroBase	Salmonella	enterica	enterica	Muenchen	1606	5026396	119	Contigs	SAL_MA3540AA_AS
Muenchen_2769_Canada_SAL_OA1112AA_AS	SAL_HA4908AA	EnteroBase	Salmonella	enterica	enterica	Muenchen	2769	4770955	91	Contigs	SAL_OA1112AA_AS
Muenchen_82_Ireland_SAL_VA1236AA_AS	SAL_LA2563AA	EnteroBase	Salmonella	enterica	enterica	Muenchen	82	5415806	62	Contigs	SAL_VA1236AA_AS
Muenchen_82_Kenya_SAL_EA3056AA_AS	SAL_BA1052AA	EnteroBase	Salmonella	enterica	enterica	Muenchen	82	4762436	82	Contigs	SAL_EA3056AA_AS
Muenchen_83_Canada_SAL_VA0585AA_AS	SAL_LA2579AA	EnteroBase	Salmonella	enterica	enterica	Muenchen	83	4680362	79	Contigs	SAL_VA0585AA_AS
Muenchen_83_Taiwan_SAL_OB3999AA_AS	SAL_YA5116AA	EnteroBase	Salmonella	enterica	enterica	Muenchen	83	4611159	110	Contigs	SAL_OB3999AA_AS
Muenchen_83_UK_SAL_AB9198AA_AS	SAL_PA7722AA	EnteroBase	Salmonella	enterica	enterica	Muenchen	83	4608734	112	Contigs	SAL_AB9198AA_AS
SAL_RB9677AA_AS_result	SAL_ZA5304AA	EnteroBase	Salmonella	enterica	enterica	Muenchen	1567	4815053	175	Contigs	SAL_RB9677AA_AS
SAL_SA2169AA_AS_scaffold	SAL_JA3554AA	EnteroBase	Salmonella	enterica	enterica	Muenchen	2870	4968623	115	Contigs	SAL_SA2169AA_AS
SAL_TA6502AA_AS_scaffold	SAL_KA0934AA	EnteroBase	Salmonella	enterica	enterica	Muenchen	2229	5154159	94	Contigs	SAL_TA6502AA_AS
CP019198_1	CP019198.1	NCBI, GenBank	Salmonella	enterica	enterica	Muenster	321	4879583	392	Complete	N.A.
SAL_MA7868AA_AS_scaffold	SAL_GA9293AA	EnteroBase	Salmonella	enterica	enterica	Muenster	2692	4640781	78	Contigs	SAL_MA7868AA_AS
2013LSAL03782	ERZ10195211	ENA	Salmonella	enterica	enterica	Muenster	321	4694953	176	Contigs	N.A.
2019LSAL03789	SAL_ZA6032AA	EnteroBase	Salmonella	enterica	enterica	Muenster	321	4594161	225	Contigs	SAL_SB1409AA_AS
2019LSAL03792	SAL_ZA6034AA	EnteroBase	Salmonella	enterica	enterica	Muenster	321	4593976	198	Contigs	SAL_SB1411AA_AS
SAL_RB9732AA_AS_result	SAL_ZA5501AA	EnteroBase	Salmonella	enterica	enterica	Muenster	2692	4770674	197	Contigs	SAL_RB9732AA_AS
CP030838_1	CP030838.1	NCBI, GenBank	Salmonella	enterica	enterica	Napoli	474	4679033	37	Complete	N.A.
Napoli_1637_IT_SAL_YA5989AA_AS	SAL_NA7866AA	EnteroBase	Salmonella	enterica	enterica	Napoli	1637	4748490	90	Contigs	SAL_YA5989AA_AS
Napoli_2008_IT_SAL_YA5905AA_AS	SAL_NA7950AA	EnteroBase	Salmonella	enterica	enterica	Napoli	2008	4761730	66	Contigs	SAL_YA5905AA_AS
Napoli_2019_IT_SAL_YA5887AA_AS	SAL_NA7968AA	EnteroBase	Salmonella	enterica	enterica	Napoli	2019	4668569	79	Contigs	SAL_YA5887AA_AS
Napoli_2095_Irelland_SAL_NB7788AA_AS	SAL_XA8964AA	EnteroBase	Salmonella	enterica	enterica	Napoli	2095	4534463	121	Contigs	SAL_NB7788AA_AS
Napoli_5168_FR_SAL_DB8609AA_AS	SAL_SA4074AA	EnteroBase	Salmonella	enterica	enterica	Napoli	5168	4761595	88	Contigs	SAL_DB8609AA_AS
2003LSAL07411	ERZ10194032	ENA	Salmonella	enterica	enterica	Napoli	474	4734910	315	Contigs	N.A.
2007LSAL00803	ERZ10194420	ENA	Salmonella	enterica	enterica	Napoli	474	4656365	164	Contigs	N.A.
2020LSAL00108	ERZ10198913	ENA	Salmonella	enterica	enterica	Napoli	474	4658948	342	Contigs	N.A.
Napoli_1637_IT_SAL_YA5866AA_AS	SAL_NA7989AA	EnteroBase	Salmonella	enterica	enterica	Napoli	1637	4623116	90	Contigs	SAL_YA5866AA_AS
Napoli_1637_UK_SAL_AB8966AA_AS	SAL_PA7509AA	EnteroBase	Salmonella	enterica	enterica	Napoli	1637	4658107	97	Contigs	SAL_AB8966AA_AS
Napoli_2008_IT_SAL_YA5995AA_AS	SAL_NA7860AA	EnteroBase	Salmonella	enterica	enterica	Napoli	2008	4800838	104	Contigs	SAL_YA5995AA_AS
Napoli_2008_UK_SAL_IB7257AA_AS	SAL_VA0773AA	EnteroBase	Salmonella	enterica	enterica	Napoli	2008	4761010	55	Contigs	SAL_IB7257AA_AS
Napoli_2019_UK_SAL_EA6622AA_AS	SAL_BA9797AA	EnteroBase	Salmonella	enterica	enterica	Napoli	2019	4754813	82	Contigs	SAL_EA6622AA_AS
Napoli_2019_UK_SAL_OB8568AA_AS	SAL_YA7459AA	EnteroBase	Salmonella	enterica	enterica	Napoli	2019	4664216	144	Contigs	SAL_OB8568AA_AS
Napoli_2095_IT_SAL_YA5999AA_AS	SAL_NA7856AA	EnteroBase	Salmonella	enterica	enterica	Napoli	2095	4609641	90	Contigs	SAL_YA5999AA_AS
Napoli_2095_UK_SAL_BB0595AA_AS	SAL_PA9078AA	EnteroBase	Salmonella	enterica	enterica	Napoli	2095	4530530	43	Contigs	SAL_BB0595AA_AS
CP012144_1_	CP012144.1	NCBI, GenBank	Salmonella	enterica	enterica	Newport	166	4799793	440	Complete	N.A.
CP015923_1	CP015923.1	NCBI, GenBank	Salmonella	enterica	enterica	Newport	5	4841916	110	Complete	N.A.
CP015924_1	CP015924.1	NCBI, GenBank	Salmonella	enterica	enterica	Newport	118	4883715	900	Complete	N.A.
CP016010_1	CP016010.1	NCBI, GenBank	Salmonella	enterica	enterica	Newport	350	4833991	100	Complete	N.A.
CP016012_1	CP016012.1	NCBI, GenBank	Salmonella	enterica	enterica	Newport	45	4898059	60	Complete	N.A.
FDN0177_NewportST156_SAL_CA4055AA_AS	GCA_006811685.1	NCBI, GenBank	Salmonella	enterica	enterica	Newport	156	4816200	100	Contigs	N.A.
Newport_strCVM19443_AHUB01_1	GCA_000272915.1	NCBI, GenBank	Salmonella	enterica	enterica	Newport	157	4806351	11	Contigs	N.A.
Newport_strCVM19567_AHTR01_1	GCF_000272595.1	NCBI, RefSeq	Salmonella	enterica	enterica	Newport	31	4663844	20	Contigs	N.A.
SAL_EC4915AA_AS_result	SAL_CB7605AA	EnteroBase	Salmonella	enterica	enterica	Newport	614	4627913	131	Contigs	SAL_EC4915AA_AS
SAL_JA7568AA_AS_scaffold	SAL_DA9354AA	EnteroBase	Salmonella	enterica	enterica	Newport	46	4929139	82	Contigs	SAL_JA7568AA_AS.
SAL_TB2939AA_AS_result	SAL_AB1354AA	EnteroBase	Salmonella	enterica	enterica	Newport	132	4773379	143	Contigs	SAL_TB2939AA_AS
2003LSAL07052	ERZ10193887	ENA	Salmonella	enterica	enterica	Newport	118	4876887	177	Contigs	N.A.
2014LSAL01556	ERS11967376	ENA	Salmonella	enterica	enterica	Newport	45	4584545	342	Contigs	N.A.
2015LSAL00019	ERZ10196278	ENA	Salmonella	enterica	enterica	Newport	45	4590940	170	Contigs	N.A.
2018LSAL03967	ERZ10198082	ENA	Salmonella	enterica	enterica	Newport	118	4884184	187	Contigs	N.A.
2018LSAL04035	ERZ10198194	ENA	Salmonella	enterica	enterica	Newport	118	4885871	299	Contigs	N.A.
32381_NewportST156_SAL_CA3715AA_AS	GCA_008077695.1	NCBI, GenBank	Salmonella	enterica	enterica	Newport	156	4766839	52	Contigs	N.A.
89103NewportST156_SAL_CA5451AA_AS	GCA_008578945.1	NCBI, GenBank	Salmonella	enterica	enterica	Newport	156	4776290	52	Contigs	N.A.
CFSAN004268_NewportST166_SAL_CA3539AA_AS	GCA_011093285.1	NCBI, GenBank	Salmonella	enterica	enterica	Newport	166	4834320	35	Contigs	N.A.
CFSAN031729_NewportST166_SAL_KA1896AA_AS	GCA_006893445.1	NCBI, GenBank	Salmonella	enterica	enterica	Newport	166	4669292	55	Contigs	N.A.
FDA00004782_NewportST166_SAL_FA1647AA_AS	GCA_010676385.1	NCBI, GenBank	Salmonella	enterica	enterica	Newport	166	4929245	108	Contigs	N.A.
GCA_000171415_1_Salmonella_enterica_SL317_Contig	GCF_000171415.1	NCBI, RefSeq	Salmonella	enterica	enterica	Newport	5	4948011	N.D.	Contigs	N.A.
GCA_000272635_1_Salmonella_enterica_CVM_35199_Contig	GCA_000272635.1	NCBI, GenBank	Salmonella	enterica	enterica	Newport	5	4747356	21	Contigs	N.A.
Newport_strCVM19447_AHTP01_1	GCF_000272575.1	NCBI, RefSeq	Salmonella	enterica	enterica	Newport	31	4663815	17	Contigs	N.A.
Newport_strCVM19449_AHTQ01_1	GCF_000272695.1	NCBI, RefSeq	Salmonella	enterica	enterica	Newport	31	4696073	19	Contigs	N.A.
Newport_strCVM19536_AHUF01_1	GCF_000272855.1	NCBI, RefSeq	Salmonella	enterica	enterica	Newport	46	4648813	21	Contigs	N.A.
Newport_strCVM21539_AHTL01_1	GCF_000272655.1	NCBI, RefSeq	Salmonella	enterica	enterica	Newport	5	4711861	23	Contigs	N.A.
Newport_strUSMARC_S3124_1	CP006631.1	NCBI, GenBank	Salmonella	enterica	enterica	Newport	45	4915960	22	Complete	N.A.
SAL_BB0268AA_AS_result	SAL_PA8464AA	EnteroBase	Salmonella	enterica	enterica	Newport	350	4856619	202	Contigs	SAL_BB0268AA_AS
SAL_MA5286AA_AS_scaffold	SAL_GA7504AA	EnteroBase	Salmonella	enterica	enterica	Newport	132	4735036	219	Contigs	SAL_MA5286AA_AS
SAL_SA8597AA_AS_scaffold	SAL_JA4574AA	EnteroBase	Salmonella	enterica	enterica	Newport	132	4735535	68	Contigs	SAL_SA8597AA_AS
SAL_SB8769AA_AS_result	SAL_ZA8359AA	EnteroBase	Salmonella	enterica	enterica	Newport	46	4843124	957	Contigs	SAL_SB8769AA_AS
CP030181_1	CP030181.1	NCBI, GenBank	Salmonella	enterica	enterica	Ohio	329	4772343	95	Complete	N.A.
Ohio_2029_US_SAL_IA6166AA_AS	SAL_BA4813AA	EnteroBase	Salmonella	enterica	enterica	Ohio	2029	4915078	78	Contigs	SAL_IA6166AA_AS
Ohio_329_Ireland_SAL_QA4218AA_AS	SAL_IA4784AA	EnteroBase	Salmonella	enterica	enterica	Ohio	329	4693403	103	Contigs	SAL_QA4218AA_AS
Ohio_329_Nigeria_SAL_PB5795AA_AS	SAL_YA8997AA	EnteroBase	Salmonella	enterica	enterica	Ohio	329	4794344	183	Contigs	SAL_PB5795AA_AS
Ohio_329_US_SAL_NA1582AA_AS	SAL_HA1060AA	EnteroBase	Salmonella	enterica	enterica	Ohio	329	4837536	152	Contigs	SAL_NA1582AA_AS
CP019197_1	CP019197.1	NCBI, GenBank	Salmonella	enterica	enterica	Oranienburg	23	4648879	137	Complete	N.A.
CP033344_1	CP033344.1	NCBI, GenBank	Salmonella	enterica	enterica	Oranienburg	3613	4651134	115	Complete	N.A.
Oranienburg_FDA00000642	GCA_010641205.1	NCBI, GenBank	Salmonella	enterica	enterica	Oranienburg	174	5245244	68	Contigs	N.A.
Oranienburg_FDA00000852	GCA_010971035.1	NCBI, GenBank	Salmonella	enterica	enterica	Oranienburg	864	4634953	91	Contigs	N.A.
SAL_AC6971AA_AS_result	SAL_CB1028AA	EnteroBase	Salmonella	enterica	enterica	Oranienburg	1392	4727493	70	Contigs	SAL_AC6971AA_AS
SAL_JA9577AA_AS_scaffold	SAL_EA6065AA	EnteroBase	Salmonella	enterica	enterica	Oranienburg	179	5718625	78	Contigs	SAL_JA9577AA_AS
SAL_TA6483AA_AS_scaffold	SAL_KA0953AA	EnteroBase	Salmonella	enterica	enterica	Oranienburg	1675	4598066	97	Contigs	SAL_TA6483AA_AS
SAL_UA9050AA_AS_scaffold	SAL_LA1174AA	EnteroBase	Salmonella	enterica	enterica	Oranienburg	169	4546291	84	Contigs	SAL_UA9050AA_AS
SAL_XB6433AA_AS_result	SAL_BB8381AA	EnteroBase	Salmonella	enterica	enterica	Oranienburg	1515	4604970	84	Contigs	SAL_XB6433AA_AS
SAL_XB6531AA_AS_result	SAL_BB8284AA	EnteroBase	Salmonella	enterica	enterica	Oranienburg	1512	4547867	85	Contigs	SAL_XB6531AA_AS
Oranienburg_03_00011831	SAL_WA2236AA	EnteroBase	Salmonella	enterica	enterica	Oranienburg	1392	5077665	63	Contigs	SAL_KB8946AA_AS
Oranienburg_94246	GCA_011108015.1	NCBI, GenBank	Salmonella	enterica	enterica	Oranienburg	174	5429666	40	Contigs	N.A.
Oranienburg_FMA0065_SRR1182722	GCA_010639745.1	NCBI, GenBank	Salmonella	enterica	enterica	Oranienburg	23	4647626	126	Contigs	N.A.
Oranienburg_FNE0120	GCA_011411595.1	NCBI, GenBank	Salmonella	enterica	enterica	Oranienburg	1392	4670604	184	Contigs	N.A.
Oranienburg_FSF0062_SRR1049669	GCA_010702045.1	NCBI, GenBank	Salmonella	enterica	enterica	Oranienburg	23	4648703	37	Contigs	N.A.
Oranienburg_MDH_2013_00043_SRR1166600	GCA_010656965.1	NCBI, GenBank	Salmonella	enterica	enterica	Oranienburg	23	4804611	132	Contigs	N.A.
Oranienburg_S00_3211	AAOFXR000000000.1	NCBI, GenBank	Salmonella	enterica	enterica	Oranienburg	179	5381871	68	Contigs	N.A.
SAL_EA8000AA_AS_scaffold	SAL_CA4314AA	EnteroBase	Salmonella	enterica	enterica	Oranienburg	1515	4700689	106	Contigs	SAL_EA8000AA_AS
SAL_KA5672AA_AS_scaffold	SAL_FA1652AA	EnteroBase	Salmonella	enterica	enterica	Oranienburg	169	4843682	132	Contigs	SAL_KA5672AA_AS
SAL_LA9755AA_AS_scaffold	SAL_FA9575AA	EnteroBase	Salmonella	enterica	enterica	Oranienburg	1675	4612752	164	Contigs	SAL_LA9755AA_AS
SAL_NA2834AA_AS_scaffold	SAL_HA1697AA	EnteroBase	Salmonella	enterica	enterica	Oranienburg	1675	4579318	119	Contigs	SAL_NA2834AA_AS
SAL_NA7460AA_AS_scaffold	SAL_HA3524AA	EnteroBase	Salmonella	enterica	enterica	Oranienburg	3613	4624708	81	Contigs	SAL_NA7460AA_AS
SAL_RA4414AA_AS_scaffold	SAL_JA0854AA	EnteroBase	Salmonella	enterica	enterica	Oranienburg	864	4694240	85	Contigs	SAL_RA4414AA_AS
SAL_UA4801AA_AS_scaffold	SAL_KA7291AA	EnteroBase	Salmonella	enterica	enterica	Oranienburg	1515	4688967	99	Contigs	SAL_UA4801AA_AS
CP012346_1	CP012346.1	NCBI, GenBank	Salmonella	enterica	enterica	Panama	48	4555576	127	Complete	N.A.
Panama_strATCC7378_AOYJ01_1	GCF_000486765.1	NCBI, RefSeq	Salmonella	enterica	enterica	Panama	48	4513092	22	Contigs	N.A.
SAL_MA1179AA_AS_scaffold	SAL_GA5499AA	EnteroBase	Salmonella	enterica	enterica	Panama	48	4644087	131	Contigs	SAL_MA1179AA_AS
SAL_WB6455AA_AS_result	SAL_BB4686AA	EnteroBase	Salmonella	enterica	enterica	Panama	48	4689804	161	Contigs	SAL_WB6455AA_AS
2008CEB2743SAL	GCA_001613965.1	NCBI, GenBank	Salmonella	enterica	enterica	ParatyphiB	28	4787738	50	Contigs	N.A.
2008LSAL07522	ERZ10194649	ENA	Salmonella	enterica	enterica	ParatyphiB	43	4673975	309	Contigs	N.A.
2014LSAL02827	ERZ10195688	ENA	Salmonella	enterica	enterica	ParatyphiB	149	4699800	94	Contigs	N.A.
2019LSAL01933	ERS11967381	ENA	Salmonella	enterica	enterica	ParatyphiB	86	4688141	109	Contigs	N.A.
2019LSAL01934	ERZ10198578	ENA	Salmonella	enterica	enterica	ParatyphiB	110	4663946	197	Contigs	N.A.
SAL_EA6295AA_AS_strIEN_NGS_SAL_00125_USA_scaffold	GCA_010647285.1	NCBI, GenBank	Salmonella	enterica	enterica	ParatyphiB	127	4663803	91	Contigs	N.A.
SAL_QA6826AA_AS_strMS150240_Ireland_scaffold	SAL_IA6926AA	EnteroBase	Salmonella	enterica	enterica	ParatyphiB	88	4715556	74	Contigs	SAL_QA6826AA_AS
2010CEB2598SAL	GCA_001614125.1	NCBI, GenBank	Salmonella	enterica	enterica	ParatyphiB	28	4904668	50	Contigs	N.A.
2010CEB2956SAL	GCA_001614145.1	NCBI, GenBank	Salmonella	enterica	enterica	ParatyphiB	28	4817856	50	Contigs	N.A.
2012CEB707SAL	GCA_001614015.1	NCBI, GenBank	Salmonella	enterica	enterica	ParatyphiB	28	4822425	50	Contigs	N.A.
2014LSAL05038	ERZ10196029	ENA	Salmonella	enterica	enterica	ParatyphiB	110	4666409	178	Contigs	N.A.
2017LSAL00518	ERZ10197246	ENA	Salmonella	enterica	enterica	ParatyphiB	28	5028944	188	Contigs	N.A.
2017LSAL04374	ERZ10197769	ENA	Salmonella	enterica	enterica	ParatyphiB	43	4718798	205	Contigs	N.A.
2019LSAL01936	ERS11967383	ENA	Salmonella	enterica	enterica	ParatyphiB	86	4687369	149	Contigs	N.A.
SAL_FA4446AA_AS_strCFSAN012660_USA_scaffold	GCA_010368825.1	NCBI, GenBank	Salmonella	enterica	enterica	ParatyphiB	127	4752623	79	Contigs	N.A.
SAL_IA5234AA_AS_FDA00002837_FR_scaffold	GCA_008619055.1	NCBI, GenBank	Salmonella	enterica	enterica	ParatyphiB	149	4655211	173	Contigs	N.A.
SAL_MA2371AA_AS_strPNUSAS002353_USA_scaffold	SAL_GA5992AA	EnteroBase	Salmonella	enterica	enterica	ParatyphiB	88	5748890	67	Contigs	SAL_MA2371AA_AS
SAL_OA1051AA_AS_str10_1998_Canada_scaffold	GCA_010564025.1	NCBI, GenBank	Salmonella	enterica	enterica	ParatyphiB	88	4621437	81	Contigs	N.A.
SAL_UA8383AA_AS_str186530_UK	SAL_LA0904AA	EnteroBase	Salmonella	enterica	enterica	ParatyphiB	86	4714846	76	Contigs	SAL_UA8383AA_AS
SAL_ZA4756AA_AS_str9_4_18_8100139_L_UK_result	GCF_000486705.1	NCBI, RefSeq	Salmonella	enterica	enterica	ParatyphiB	43	4723748	18	Contigs	N.A.
CP000886_1	CP000886.1	NCBI, GenBank	Salmonella	enterica	enterica	ParatyphiB var. L(+) tartrate+	307	4858887	98	Complete	N.A.
CP037891_1	CP037891.1	NCBI, GenBank	Salmonella	enterica	enterica	Poona	447	4611179	165	Complete	N.A.
CP046279_1	CP046279.1	NCBI, GenBank	Salmonella	enterica	enterica	Poona	308	4556079	995	Complete	N.A.
SAL_DB9519AA_AS_result	SAL_SA5533AA	EnteroBase	Salmonella	enterica	enterica	Poona	1069	4706366	65	Contigs	SAL_DB9519AA_AS
SAL_LA2388AA_AS_scaffold	SAL_FA7286AA	EnteroBase	Salmonella	enterica	enterica	Poona	964	4564783	127	Contigs	SAL_LA2388AA_AS
SAL_MB7952AA_AS_result	SAL_XA4021AA	EnteroBase	Salmonella	enterica	enterica	Poona	2889	4679575	80	Contigs	SAL_MB7952AA_AS
2017LSAL00204	SAL_VA8886AA	EnteroBase	Salmonella	enterica	enterica	Poona	308	4554709	160	Contigs	SAL_KB0433AA_AS
Poona2010K_2244_ARYU01_1	GCF_000412855.1	NCBI, RefSeq	Salmonella	enterica	enterica	Poona	447	4638944	100	Contigs	N.A.
SAL_FA2116AA_AS_scaffold	SAL_DA2639AA	EnteroBase	Salmonella	enterica	enterica	Poona	964	4638317	94	Contigs	SAL_FA2116AA_AS
SAL_FA8163AA_AS_scaffold	SAL_EA1863AA	EnteroBase	Salmonella	enterica	enterica	Poona	447	4585032	125	Contigs	SAL_FA8163AA_AS
SAL_IB3946AA_AS_result	SAL_UA8767AA	EnteroBase	Salmonella	enterica	enterica	Poona	447	4522226	148	Contigs	SAL_IB3946AA_AS
SAL_IB4081AA_AS_result	SAL_UA8837AA	EnteroBase	Salmonella	enterica	enterica	Poona	308	4556317	131	Contigs	SAL_IB4081AA_AS
SAL_IB8281AA_AS_result	SAL_VA1532AA	EnteroBase	Salmonella	enterica	enterica	Poona	308	4590452	163	Contigs	SAL_IB8281AA_AS
SAL_KB0365AA_AS_result	SAL_VA8847AA	EnteroBase	Salmonella	enterica	enterica	Poona	2889	4588221	113	Contigs	SAL_KB0365AA_AS
SAL_LB2827AA_AS_result	SAL_WA5071AA	EnteroBase	Salmonella	enterica	enterica	Poona	1069	4738702	75	Contigs	SAL_LB2827AA_AS
SAL_UA2987AA_AS_scaffold	SAL_KA5895AA	EnteroBase	Salmonella	enterica	enterica	Poona	964	4543397	59	Contigs	SAL_UA2987AA_AS
CP030214_1	CP030214.1	NCBI, GenBank	Salmonella	enterica	enterica	Reading	1628	4882461	41	Complete	N.A.
Reading_412_Canada_SAL_RB4714AA_AS	SAL_ZA3822AA	EnteroBase	Salmonella	enterica	enterica	Reading	412	4678964	127	Contigs	SAL_RB4714AA_AS
Reading_93_US_SAL_FA3899AA_AS	SAL_DA5963AA	EnteroBase	Salmonella	enterica	enterica	Reading	93	4602320	72	Contigs	SAL_FA3899AA_AS
2020LSAL00107	ERZ10198808	ENA	Salmonella	enterica	enterica	Reading	1628	4852346	362	Contigs	N.A.
Reading_1628_Canada_SAL_RB4722AA_AS	SAL_ZA3814AA	EnteroBase	Salmonella	enterica	enterica	Reading	1628	4766218	122	Contigs	SAL_RB4722AA_AS
Reading_1628_Ireland_SAL_KB8138AA_AS	SAL_WA3130AA	EnteroBase	Salmonella	enterica	enterica	Reading	1628	4812478	65	Contigs	SAL_KB8138AA_AS
Reading_412_UK_SAL_PB8786AA_AS	SAL_QA5127AA	EnteroBase	Salmonella	enterica	enterica	Reading	412	4664873	89	Contigs	SAL_PB8786AA_AS
Reading_412_US_SAL_FA1660AA_AS	SAL_DA1976AA	EnteroBase	Salmonella	enterica	enterica	Reading	412	4583611	126	Contigs	SAL_FA1660AA_AS
Reading_93_Asia_SAL_PA3759AA_AS	SAL_HA7655AA	EnteroBase	Salmonella	enterica	enterica	Reading	93	4806686	123	Contigs	SAL_PA3759AA_AS
Reading_93_Turkey_SAL_EA9412AA_AS	SAL_CA7800AA	EnteroBase	Salmonella	enterica	enterica	Reading	93	4728999	62	Contigs	SAL_EA9412AA_AS
CP030190_1	CP030190.1	NCBI, GenBank	Salmonella	enterica	enterica	Rissen	469	4813547	41	Complete	N.A.
SAL_EC2433AA_AS_result	SAL_CB7159AA	EnteroBase	Salmonella	enterica	enterica	Rissen	2794	4930283	115	Contigs	SAL_EC2433AA_AS
2006LSAL04589	ERZ10194281	ENA	Salmonella	enterica	enterica	Rissen	469	4887071	233	Contigs	N.A.
SAL_FA1063AA_AS_scaffold	SAL_DA0361AA	EnteroBase	Salmonella	enterica	enterica	Rissen	469	4956702	174	Contigs	SAL_FA1063AA_AS
SAL_KA5307AA_AS_scaffold	SAL_FA1342AA	EnteroBase	Salmonella	enterica	enterica	Rissen	469	4860246	63	Contigs	SAL_KA5307AA_AS
SAL_TA0372AA_AS_scaffold	SAL_JA5327AA	EnteroBase	Salmonella	enterica	enterica	Rissen	2794	4746067	102	Contigs	SAL_TA0372AA_AS
2013LSAL03035	ERZ10194949	ENA	Salmonella	enterica	enterica	Saintpaul	27	4809491	249	Contigs	N.A.
CP022491_1	CP022491.1	NCBI, GenBank	Salmonella	enterica	enterica	Saintpaul	680	4775303	70	Complete	N.A.
CP023166_1	CP023166.1	NCBI, GenBank	Salmonella	enterica	enterica	Saintpaul	3602	4792385	90	Complete	N.A.
CP023512_1	CP023512.1	NCBI, GenBank	Salmonella	enterica	enterica	Saintpaul	95	4838098	459	Complete	N.A.
CP045954_1	CP045954.1	NCBI, GenBank	Salmonella	enterica	enterica	Saintpaul	50	4731476	105	Complete	N.A.
SAL_CB2351AA_AS_ST2118_UK	SAL_RA1071AA	EnteroBase	Salmonella	enterica	enterica	Saintpaul	2118	4801773	73	Contigs	SAL_CB2351AA_AS
SAL_LA0350AA_AS_US_ST49	SAL_FA6205AA	EnteroBase	Salmonella	enterica	enterica	Saintpaul	49	4792315	81	Contigs	SAL_LA0350AA_AS
SAL_XA9826AA_AS_scaffold	SAL_NA2744AA	EnteroBase	Salmonella	enterica	enterica	Saintpaul	1934	4668546	209	Contigs	SAL_XA9826AA_AS
Saintpaul_strJO2008_AOXY01_1	GCF_000486545.1	NCBI, RefSeq	Salmonella	enterica	enterica	Saintpaul	50	4689603	18	Contigs	N.A.
Saintpaul_strSARA23_ABAM02_1	GCF_000170215.1	NCBI, RefSeq	Salmonella	enterica	enterica	Saintpaul	50	4726474	N.D.	Contigs	N.A.
SAL_EA8831AA_AS_US_ST95	SAL_CA6855AA	EnteroBase	Salmonella	enterica	enterica	Saintpaul	95	4745494	70	Contigs	SAL_EA8831AA_AS
SAL_EA9637AA_AS_US_ST95	SAL_CA8162AA	EnteroBase	Salmonella	enterica	enterica	Saintpaul	95	4709177	141	Contigs	SAL_EA9637AA_AS
SAL_FA2134AA_AS_Taiwan_ST27	SAL_DA2681AA	EnteroBase	Salmonella	enterica	enterica	Saintpaul	27	4866619	109	Contigs	SAL_FA2134AA_AS
SAL_IA5945AA_AS_US_ST680	SAL_BA3038AA	EnteroBase	Salmonella	enterica	enterica	Saintpaul	680	4775632	88	Contigs	SAL_IA5945AA_AS
SAL_IA6010AA_AS_Philippine_ST50	SAL_BA3638AA	EnteroBase	Salmonella	enterica	enterica	Saintpaul	50	4766225	229	Contigs	SAL_IA6010AA_AS
SAL_IA7842AA_AS_US_ST680	SAL_BA8860AA	EnteroBase	Salmonella	enterica	enterica	Saintpaul	680	4740406	143	Contigs	SAL_IA7842AA_AS
SAL_IA8704AA_AS_UK_ST27	SAL_CA2285AA	EnteroBase	Salmonella	enterica	enterica	Saintpaul	27	4655327	71	Contigs	SAL_IA8704AA_AS
SAL_JA5778AA_AS_Marocco_ST680	SAL_DA6285AA	EnteroBase	Salmonella	enterica	enterica	Saintpaul	680	4786319	100	Contigs	SAL_JA5778AA_AS
SAL_MA2792AA_AS_US_ST49	SAL_GA6269AA	EnteroBase	Salmonella	enterica	enterica	Saintpaul	49	4785720	58	Contigs	SAL_MA2792AA_AS
SAL_NA6828AA_AS_Singapore_ST3602	SAL_HA3281AA	EnteroBase	Salmonella	enterica	enterica	Saintpaul	3602	4769987	370	Contigs	SAL_NA6828AA_AS
SAL_OA1251AA_AS_ST2118_Canada	SAL_HA5183AA	EnteroBase	Salmonella	enterica	enterica	Saintpaul	2118	4747541	65	Contigs	SAL_OA1251AA_AS
SAL_RA9332AA_AS_ST2118_NN	SAL_JA1107AA	EnteroBase	Salmonella	enterica	enterica	Saintpaul	2118	4765904	97	Contigs	SAL_RA9332AA_AS
SAL_SB2173AA_AS_Canada_ST95	SAL_ZA6442AA	EnteroBase	Salmonella	enterica	enterica	Saintpaul	95	4749224	125	Contigs	SAL_SB2173AA_AS
SAL_TA2582AA_AS_US_ST49	SAL_JA8588AA	EnteroBase	Salmonella	enterica	enterica	Saintpaul	49	4827363	69	Contigs	SAL_TA2582AA_AS
CP045447_1	CP045447.1	NCBI, GenBank	Salmonella	enterica	enterica	Schwarzengrund	96	4630202	140	Complete	N.A.
SAL_BA4062AA_AS_scaffold	SAL_CA2279AA	EnteroBase	Salmonella	enterica	enterica	Schwarzengrund	2250	4662258	59	Contigs	SAL_BA4062AA_AS
Schwar_322_thaland_SAL_KA6273AA_AS_scaffold	SAL_FA2278AA	EnteroBase	Salmonella	enterica	enterica	Schwarzengrund	322	4789485	181	Contigs	SAL_KA6273AA_AS
2008LSAL01345	ERZ10194557	ENA	Salmonella	enterica	enterica	Schwarzengrund	96	4654344	145	Contigs	N.A.
2012CEB3592SAL	GCA_001614105.1	NCBI, GenBank	Salmonella	enterica	enterica	Schwarzengrund	96	4695192	50	Contigs	N.A.
SAL_CB1646AA_AS_result	SAL_QA9962AA	EnteroBase	Salmonella	enterica	enterica	Schwarzengrund	2250	4648682	81	Contigs	SAL_CB1646AA_AS
SAL_FA3653AA_AS_scaffold	SAL_DA5460AA	EnteroBase	Salmonella	enterica	enterica	Schwarzengrund	241	4634338	84	Contigs	SAL_FA3653AA_AS
SAL_IB0020AA_AS_result	SAL_UA7210AA	EnteroBase	Salmonella	enterica	enterica	Schwarzengrund	241	4691573	131	Contigs	SAL_IB0020AA_AS
Schwar_322_taiwan_1_SAL_EA8993AA_AS_scaffold	SAL_CA7151AA	EnteroBase	Salmonella	enterica	enterica	Schwarzengrund	322	4739595	52	Contigs	SAL_EA8993AA_AS
Schwar_Ireland_SAL_RA9866AA_AS_scaffold	SAL_IA7688AA	EnteroBase	Salmonella	enterica	enterica	Schwarzengrund	96	4739638	63	Contigs	SAL_RA9866AA_AS
CP016837_1	CP016837.1	NCBI, GenBank	Salmonella	enterica	enterica	Senftenberg	185	4920660	173	Complete	N.A.
CP038591_1	CP038591.1	NCBI, GenBank	Salmonella	enterica	enterica	Senftenberg	14	4830203	60	Complete	N.A.
CP038604_1	CP038604.1	NCBI, GenBank	Salmonella	enterica	enterica	Senftenberg	217	5121080	60	Complete	N.A.
SAL_BB6238AA_AS_result	SAL_QA4617AA	EnteroBase	Salmonella	enterica	enterica	Senftenberg	210	4786775	159	Contigs	SAL_BB6238AA_AS
2014LSAL04206	ERZ10195786	ENA	Salmonella	enterica	enterica	Senftenberg	14	5094766	117	Contigs	N.A.
2017LSAL01115	ERZ10197473	ENA	Salmonella	enterica	enterica	Senftenberg	14	4906030	66	Contigs	N.A.
2017LSAL01184	ERZ10197667	ENA	Salmonella	enterica	enterica	Senftenberg	185	4842381	183	Contigs	N.A.
SAL_EA5140AA_AS_scaffold	SAL_BA5779AA	EnteroBase	Salmonella	enterica	enterica	Senftenberg	217	4910076	63	Contigs	SAL_EA5140AA_AS
SAL_EB5489AA_AS_result	SAL_SA8573AA	EnteroBase	Salmonella	enterica	enterica	Senftenberg	217	4943257	103	Contigs	SAL_EB5489AA_AS
SAL_FA2845AA_AS_scaffold	SAL_DA3881AA	EnteroBase	Salmonella	enterica	enterica	Senftenberg	210	4822483	90	Contigs	SAL_FA2845AA_AS
SAL_JB8804AA_AS_result	SAL_VA8279AA	EnteroBase	Salmonella	enterica	enterica	Senftenberg	210	4774519	81	Contigs	SAL_JB8804AA_AS
SAL_LA0537AA_AS_scaffold	SAL_FA6405AA	EnteroBase	Salmonella	enterica	enterica	Senftenberg	217	5013776	94	Contigs	SAL_LA0537AA_AS
SAL_CA2687AA_AS_scaffold	SAL_CA6733AA	EnteroBase	Salmonella	enterica	enterica	Stanley	29	4706590	75	Contigs	SAL_CA2687AA_AS
SAL_OA1684AA_AS_scaffold	SAL_HA5397AA	EnteroBase	Salmonella	enterica	enterica	Stanley	2045	4632002	144	Contigs	SAL_OA1684AA_AS
SAL_BA2870AA_AS_scaffold	SAL_CA8048AA	EnteroBase	Salmonella	enterica	enterica	Stanley	29	4753188	67	Contigs	SAL_BA2870AA_AS
SAL_BA3366AA_AS_scaffold	SAL_DA1846AA	EnteroBase	Salmonella	enterica	enterica	Stanley	29	4687526	88	Contigs	SAL_BA3366AA_AS
SAL_CC8421AA_AS_result	SAL_CB5554AA	EnteroBase	Salmonella	enterica	enterica	Stanley	2045	4622608	162	Contigs	SAL_CC8421AA_AS
SAL_GB1307AA_AS_result	SAL_TA8376AA	EnteroBase	Salmonella	enterica	enterica	Stanley	2045	4713231	160	Contigs	SAL_GB1307AA_AS
CP014994_1	CP014994.1	NCBI, GenBank	Salmonella	enterica	enterica	Tennessee	319	4834050	288	Complete	N.A.
SAL_UA9947AA_AS_scaffold	SAL_LA3232AA	EnteroBase	Salmonella	enterica	enterica	Tennessee	1565	4972820	249	Contigs	SAL_UA9947AA_AS
SAL_QB6844AA_AS_result	SAL_ZA2245AA	EnteroBase	Salmonella	enterica	enterica	Tennessee	1565	4938767	208	Contigs	SAL_QB6844AA_AS
SAL_XB6596AA_AS_result	SAL_BB8220AA	EnteroBase	Salmonella	enterica	enterica	Tennessee	1565	5049433	108	Contigs	SAL_XB6596AA_AS
Tennessee_str4535_AHUY01_1	GCF_000336175.1	NCBI, RefSeq	Salmonella	enterica	enterica	Tennessee	319	4754367	23	Contigs	N.A.
Tennessee_strCDC07_0191_APWL01_1	GCF_000353585.1	NCBI, RefSeq	Salmonella	enterica	enterica	Tennessee	319	4829379	85	Contigs	N.A.
TennesseeTXSC08_19_CP007505_1	CP007505.1	NCBI, GenBank	Salmonella	enterica	enterica	Tennessee	319	4864410	200	Complete	N.A.
CP012514_1	CP012514.1	NCBI, GenBank	Salmonella	enterica	enterica	Thompson	26	4701355	418	Complete	N.A.
Thompson_FDA00000103	GCA_010547585.1	NCBI, GenBank	Salmonella	enterica	enterica	Thompson	2417	4777967	106	Contigs	N.A.
Thompson_FDA00000706	GCA_010646485.1	NCBI, GenBank	Salmonella	enterica	enterica	Thompson	2125	4777027	123	Contigs	N.A.
08CEB5805SAL	ERZ10141469	ENA	Salmonella	enterica	enterica	Thompson	26	4780346	127	Contigs	N.A.
09CEB9081SAL	ERZ10141610	ENA	Salmonella	enterica	enterica	Thompson	26	4786821	152	Contigs	N.A.
Thompson_CFSAN030764	GCA_006869885.1	NCBI, GenBank	Salmonella	enterica	enterica	Thompson	26	4763289	67	Contigs	N.A.
Thompson_FDA00002374	GCA_010566485.1	NCBI, GenBank	Salmonella	enterica	enterica	Thompson	2417	4770496	73	Contigs	N.A.
Thompson_FSF0107	GCA_010696625.1	NCBI, GenBank	Salmonella	enterica	enterica	Thompson	2125	4749283	75	Contigs	N.A.
NC_003198_1	NC_003198.1	NCBI, GenBank	Salmonella	enterica	enterica	Typhi	2	4809037	N.D.	Complete	N.A.
TyphiP_stx_12_NC_016832_1	CP003278.1	NCBI, GenBank	Salmonella	enterica	enterica	Typhi	1	4768352	100	Complete	N.A.
Typhi_strST0208_AJXA01_1	GCF_000267565.1	NCBI, RefSeq	Salmonella	enterica	enterica	Typhi	2	4690773	165	Contigs	N.A.
Typhi_strSTH2370_JABZ01_1	GCF_000523415.2	NCBI, RefSeq	Salmonella	enterica	enterica	Typhi	2	4763124	650	Contigs	N.A.
Typhi_strUJ816A_AJTE01_1	GCF_000262615.1	NCBI, RefSeq	Salmonella	enterica	enterica	Typhi	2	4627917	100	Contigs	N.A.
TyphiTy2_NC_004631_1	AE014613.1	NCBI, GenBank	Salmonella	enterica	enterica	Typhi	1	4791961	N.D.	Complete	N.A.
TyphiTy21a_NC_021176_1	CP002099.1	NCBI, GenBank	Salmonella	enterica	enterica	Typhi	1	4791958	N.D.	Complete	N.A.
CP045952_1	CP045952.1	NCBI, GenBank	Salmonella	enterica	enterica	Typhimurium	34	5022086	99	Complete	N.A.
SAL_OB2999AA_AS_result	SAL_YA3414AA	EnteroBase	Salmonella	enterica	enterica	Typhimurium	36	4890313	183	Contigs	SAL_OB2999AA_AS
Typhimurium_LT2_AE006468	AE006468.2	NCBI, GenBank	Salmonella	enterica	enterica	Typhimurium	19	4857450	98	Complete	N.A.
03EB8592SAL	ERR3850474	ENA	Salmonella	enterica	enterica	Typhimurium	34	4999747	309	Contigs	N.A.
11CEB3469SAL	ERR2163267	ENA	Salmonella	enterica	enterica	Typhimurium	19	5098130	162	Contigs	N.A.
12CEB70SAL	ERR3850499	NCBI, SRA	Salmonella	enterica	enterica	Typhimurium	34	4868568	254	Contigs	N.A.
2014LSAL01170	ERR2232766	ENA	Salmonella	enterica	enterica	Typhimurium	19	4886468	244	Contigs	N.A.
SAL_NB6607AA_AS_result	SAL_YA0159AA	EnteroBase	Salmonella	enterica	enterica	Typhimurium	36	4688560	173	Contigs	SAL_NB6607AA_AS
SAL_QB6849AA_AS_result	SAL_ZA2240AA	EnteroBase	Salmonella	enterica	enterica	Typhimurium	323	4891418	159	Contigs	SAL_QB6849AA_AS
CP051396_1_Uganda	CP051396.1	NCBI, GenBank	Salmonella	enterica	enterica	Uganda	684	4841659	100	Complete	N.A.
SAL_BC4356AA_AS_result	SAL_CB3551AA	EnteroBase	Salmonella	enterica	enterica	Uganda	684	4663264	322	Contigs	SAL_BC4356AA_AS
SAL_HC4936AA_AS_result	SAL_DB1392AA	EnteroBase	Salmonella	enterica	enterica	Uganda	684	4694447	178	Contigs	SAL_HC4936AA_AS
SAL_MC4346AA_AS_result	SAL_FB5079AA	EnteroBase	Salmonella	enterica	enterica	Uganda	684	4732192	192	Contigs	SAL_MC4346AA_AS
SAL_IC2774AA_AS_result	SAL_DB6104AA	EnteroBase	Salmonella	enterica	enterica	Veneziana	2207	4582511	217	Contigs	SAL_IC2774AA_AS
SAL_JC7591AA_AS	SAL_EB2739AA	EnteroBase	Salmonella	enterica	enterica	Veneziana	2207	4527929	460	Contigs	SAL_JC7591AA_AS
SAL_OB4895AA_AS_result	SAL_YA5800AA	EnteroBase	Salmonella	enterica	enterica	Veneziana	2207	4682918	153	Contigs	SAL_OB4895AA_AS
CP045945_1	CP045945.1	NCBI, GenBank	Salmonella	enterica	enterica	Virchow	16	4705038	305	Complete	N.A.
SAL_KA4892AA_AS_scaffold	SAL_FA1099AA	EnteroBase	Salmonella	enterica	enterica	Virchow	359	4772515	128	Contigs	SAL_KA4892AA_AS
SAL_KA9661AA_AS_scaffold	SAL_FA5407AA	EnteroBase	Salmonella	enterica	enterica	Virchow	197	4773300	126	Contigs	SAL_KA9661AA_AS
SAL_KB0470AA_AS_result	SAL_VA9215AA	EnteroBase	Salmonella	enterica	enterica	Virchow	1750	4654618	85	Contigs	SAL_KB0470AA_AS
SAL_NB7812AA_AS_result	SAL_XA8940AA	EnteroBase	Salmonella	enterica	enterica	Virchow	303	4707723	138	Contigs	SAL_NB7812AA_AS
SAL_RA0060AA_AS_scaffold	SAL_IA9509AA	EnteroBase	Salmonella	enterica	enterica	Virchow	181	4726358	102	Contigs	SAL_RA0060AA_AS
04CEB761SAL	ERZ10140094	ENA	Salmonella	enterica	enterica	Virchow	16	4921652	79	Contigs	N.A.
10CEB8631SAL	ERZ10141783	ENA	Salmonella	enterica	enterica	Virchow	16	4636580	465	Contigs	N.A.
2014LSAL05017	ERZ10195895	ENA	Salmonella	enterica	enterica	Virchow	16	4710001	81	Contigs	N.A.
SAL_BA3151AA_AS_scaffold	SAL_EA0272AA	EnteroBase	Salmonella	enterica	enterica	Virchow	197	4711137	56	Contigs	SAL_BA3151AA_AS
SAL_BA4646AA_AS_scaffold	SAL_BA8139AA	EnteroBase	Salmonella	enterica	enterica	Virchow	197	4624709	76	Contigs	SAL_BA4646AA_AS
SAL_BB3364AA_AS_result	SAL_QA1798AA	EnteroBase	Salmonella	enterica	enterica	Virchow	359	4874074	139	Contigs	SAL_BB3364AA_AS
SAL_JA8799AA_AS_scaffold	SAL_EA5274AA	EnteroBase	Salmonella	enterica	enterica	Virchow	359	4816057	143	Contigs	SAL_JA8799AA_AS
SAL_SB5553AA_AS_result	SAL_ZA7207AA	EnteroBase	Salmonella	enterica	enterica	Virchow	303	4722227	61	Contigs	SAL_SB5553AA_AS
SAL_VB5833AA_AS_result	SAL_BB1765AA	EnteroBase	Salmonella	enterica	enterica	Virchow	1750	4717849	130	Contigs	SAL_VB5833AA_AS
SAL_WB7362AA_AS_result	SAL_BB6205AA	EnteroBase	Salmonella	enterica	enterica	Virchow	181	4765069	112	Contigs	SAL_WB7362AA_AS
CP041011_1	CP041011.1	NCBI, GenBank	Salmonella	enterica	arizonae	IIIa 40:z4,z23:-	6216	4482093	96	Complete	N.A.
CP022504_1	CP022504.1	NCBI, GenBank	Salmonella	enterica	arizonae	IIIa 53:z4,z23,z32:-	2127	4586333	100	Complete	N.A.
Diarizonae_NZ_CP011288	CP011288.1	NCBI, GenBank	Salmonella	enterica	diarizonae	IIIb 60:r:z	3457	4779347	60	Complete	N.A.
SAL_KA9882AA_AS	SAL_FA5696AA	EnteroBase	Salmonella	enterica	diarizonae	IIIb 61:k:1,5,7	432	4805612	125	Contigs	SAL_KA9882AA_AS
2015LSAL00969	ERZ10196446	ENA	Salmonella	enterica	diarizonae	IIIb 61:k:1,5,7	5515	4820773	50	Contigs	N.A.
SAL_UA9623AA_AS_SIIIb61iz53_US	SAL_LA2255AA	EnteroBase	Salmonella	enterica	diarizonae	IIIb 61iz53	1847	5111105	105	Contigs	SAL_UA9623AA_AS
CP053579_1_houtenae	CP053579.1	NCBI, GenBank	Salmonella	enterica	houtenae	IV 50:z4,z23:-	2053	4776313	88	Complete	N.A.
CP054715_1_houtenae	CP054715.1	NCBI, GenBank	Salmonella	enterica	houtenae	IV 41:z52:-	3924	4794154	90	Complete	N.A.
GCF_0020354851	SAL_GA3860AA	EnteroBase	Salmonella	enterica	indica	6,14:-:-	2547	4680230	76	Contigs	SAL_LA7670AA_AS
GCF_0020668551	SAL_GA1721AA	EnteroBase	Salmonella	enterica	indica	6,14:-:-	1173	4668440	127	Contigs	SAL_LA5607AA_AS
CP034697	CP034697.1	NCBI, GenBank	Salmonella	enterica	salamae	II 42:r:-	1208	4861251	429	Complete	N.A.
