# Supplementary material for: Polyphyly in widespread Salmonella enterica serovars and using genomic proximity to choose the best reference genome for bioinformatics analyses
Source: Front Public Health. 2022 Sep 8;10:963188. doi: 10.3389/fpubh.2022.963188 (PMC9493441; doi:10.3389/fpubh.2022.963188)
Supplement: Supplementary Table 2 — List of reference genomes with metadata and associated quality data for the Salmonella serovars identified as being the most frequently isolated in humans and the food sector over a period of 10 years (from 2006 to 2016) in the United States, Europe and France. Complete genomes selected for the second 219 genome subset are shown in bold and gray fill color. [file Table_2.XLSX]

## Sheet: complete
Supplementary Table S2. List of reference genomes with metadata and associated quality data for the Salmonella serovars identified as being the most frequently isolated in humans and the food sector over a period of 10 years (from 2006 to 2016) in the United States, Europe and France. Complete genomes selected for the second 219 genome subset are shown in bold and gray fill color.
Dataset	Genome_ID	Accession number	Source	Genus	Species	Subspecies	SeqSero predicted serovars	MLST legacy profil (ST)	Length	Coverage	Genome representation (Complte/Contigs)	EnteroBase Assembly Barcode
Dataset_1_and_2	CP025452_1	CP025452.1	NCBI, GenBank	Salmonella	enterica	enterica	Agona	13	4763930	208	Complete	N.A.
Dataset_1_and_2	CP019177_1	CP019177.1	NCBI, GenBank	Salmonella	enterica	enterica	Albany	292	4805448	542	Complete	N.A.
Dataset_1	Anatum_ATCCBAA_1592_CP007531_1	CP007531.1	NCBI, GenBank	Salmonella	enterica	enterica	Anatum	64	4706101	103	Complete	N.A.
Dataset_1	Anatum_str_CDC06_0532_NZ_CP007211_1	CP007211.1	NCBI, GenBank	Salmonella	enterica	enterica	Anatum	64	4667736	21	Complete	N.A.
Dataset_1_and_2	CP029800_1	CP029800.1	NCBI, GenBank	Salmonella	enterica	enterica	Anatum	64	4674190	50	Complete	N.A.
Dataset_1_and_2	Bareilly_CFSAN000189_NC_021844_1	CP006053.1	NCBI, GenBank	Salmonella	enterica	enterica	Bareilly	909	4730612	80	Complete	N.A.
Dataset_1_and_2	CP034721_1	CP034721.1	NCBI, GenBank	Salmonella	enterica	enterica	Bareilly	5146	4682141	77	Complete	N.A.
Dataset_1_and_2	Bovismorbificans_3114_HF969015_2	HF969015.2	NCBI, GenBank	Salmonella	enterica	enterica	Bovismorbificans	142	4680283	10	Complete	N.A.
Dataset_1_and_2	CP022490_1	CP022490.1	NCBI, GenBank	Salmonella	enterica	enterica	Braenderup	22	4734880	90	Complete	N.A.
Dataset_1_and_2	CP025280_1	CP025280.1	NCBI, GenBank	Salmonella	enterica	enterica	Brandenburg	65	4662027	183	Complete	N.A.
Dataset_1_and_2	Bredeney_CFSAN001080_CP007533_1	CP007533.1	NCBI, GenBank	Salmonella	enterica	enterica	Bredeney	897	4603849	122	Complete	N.A.
Dataset_1_and_2	CP008925_1	CP008925.1	NCBI, GenBank	Salmonella	enterica	enterica	Cerro	367	4602439	195	Complete	N.A.
Dataset_1_and_2	CP019178_1	CP019178.1	NCBI, GenBank	Salmonella	enterica	enterica	Chester	2063	4660922	57	Complete	N.A.
Dataset_1_and_2	CP029486_1	CP029486.1	NCBI, GenBank	Salmonella	enterica	enterica	Derby	40	4884649	146	Complete	N.A.
Dataset_1_and_2	CP026609_1	CP026609.1	NCBI, GenBank	Salmonella	enterica	enterica	Derby	71	4846817	140	Complete	N.A.
Dataset_1_and_2	CP022494_1	CP022494.1	NCBI, GenBank	Salmonella	enterica	enterica	Derby	72	4850334	90	Complete	N.A.
Dataset_1_and_2	CP032393_1	CP032393.1	NCBI, GenBank	Salmonella	enterica	enterica	Dublin	10	4858438	750	Complete	N.A.
Dataset_1_and_2	CP019179_1	CP019179.1	NCBI, GenBank	Salmonella	enterica	enterica	Dublin	4406	4842582	326	Complete	N.A.
Dataset_1_and_2	Enteritidis_EC20090193_CP007321_1	CP007321.1	NCBI, GenBank	Salmonella	enterica	enterica	Enteritidis	11	4774402	100	Complete	N.A.
Dataset_1_and_2	Gallinarum_287_91_NC_011274_1	AM933173.1	NCBI, GenBank	Salmonella	enterica	enterica	Gallinarum	331	4658697	100	Complete	N.A.
Dataset_1_and_2	CP046277_1	CP046277.1	NCBI, GenBank	Salmonella	enterica	enterica	Give	516	4611029	858	Complete	N.A.
Dataset_1_and_2	CP019174_1	CP019174.1	NCBI, GenBank	Salmonella	enterica	enterica	Give	654	4805333	533	Complete	N.A.
Dataset_1	CP037960_1	CP037960.1	NCBI, GenBank	Salmonella	enterica	enterica	Goldcoast	358	4645553	100	Complete	N.A.
Dataset_1_and_2	CP022069_2	CP022069.2	NCBI, GenBank	Salmonella	enterica	enterica	Hadar	33	4916780	412	Complete	N.A.
Dataset_1_and_2	Heidelberg_CFSAN002064_CP005995_1	CP005995.1	NCBI, GenBank	Salmonella	enterica	enterica	Heidelberg	15	4783867	200	Complete	N.A.
Dataset_1_and_2	CP034697	CP034697.1	NCBI, GenBank	Salmonella	enterica	salamae	II 42:r:-	1208	4861251	429	Complete	N.A.
Dataset_1_and_2	CP041011_1	CP041011.1	NCBI, GenBank	Salmonella	enterica	arizonae	IIIa 40:z4,z23:-	6216	4482093	96	Complete	N.A.
Dataset_1	CP022504_1	CP022504.1	NCBI, GenBank	Salmonella	enterica	arizonae	IIIa 53:z4,z23,z32:-	2127	4586333	100	Complete	N.A.
Dataset_1_and_2	Diarizonae_NZ_CP011288	CP011288.1	NCBI, GenBank	Salmonella	enterica	diarizonae	IIIb 60:r:z	3457	4779347	60	Complete	N.A.
Dataset_1_and_2	CP028131_1	CP028131.1	NCBI, GenBank	Salmonella	enterica	enterica	Indiana	17	4690295	225	Complete	N.A.
Dataset_1_and_2	CP047881_1	CP047881.1	NCBI, GenBank	Salmonella	enterica	enterica	Infantis	32	4725957	671	Complete	N.A.
Dataset_1	CP054715_1_houtenae	CP054715.1	NCBI, GenBank	Salmonella	enterica	houtenae	IV 41:z52:-	3924	4794154	90	Complete	N.A.
Dataset_1_and_2	CP053579_1_houtenae	CP053579.1	NCBI, GenBank	Salmonella	enterica	houtenae	IV 50:z4,z23:-	2053	4776313	88	Complete	N.A.
Dataset_1_and_2	CP042442_1	CP042442.1	NCBI, GenBank	Salmonella	enterica	enterica	Javiana	1547	4736175	150	Complete	N.A.
Dataset_1_and_2	CP004027_1	CP004027.1	NCBI, GenBank	Salmonella	enterica	enterica	Javiana	24	4634161	80	Complete	N.A.
Dataset_1_and_2	CP019411_1	CP019411.1	NCBI, GenBank	Salmonella	enterica	enterica	Johannesburg	471	4651794	95	Complete	N.A.
Dataset_1_and_2	CP022500_1	CP022500.1	NCBI, GenBank	Salmonella	enterica	enterica	Kentucky	152	4782363	95	Complete	N.A.
Dataset_1_and_2	CP043667_1	CP043667.1	NCBI, GenBank	Salmonella	enterica	enterica	Kentucky	198	4851336	138	Complete	N.A.
Dataset_1_and_2	CP030211_1	CP030211.1	NCBI, GenBank	Salmonella	enterica	enterica	Kottbus	808	4719399	18	Complete	N.A.
Dataset_1_and_2	CP030233_1	CP030233.1	NCBI, GenBank	Salmonella	enterica	enterica	Livingstone	2247	4729786	72	Complete	N.A.
Dataset_1_and_2	CP022489_1	CP022489.1	NCBI, GenBank	Salmonella	enterica	enterica	Mbandaka	413	4796292	80	Complete	N.A.
Dataset_1_and_2	CP019183_1	CP019183.1	NCBI, GenBank	Salmonella	enterica	enterica	Mbandaka	3016	4905181	574	Complete	N.A.
Dataset_1_and_2	CP060508_1_Minnesota	CP060508.1	NCBI, GenBank	Salmonella	enterica	enterica	Minnesota	548	4654369	200	Complete	N.A.
Dataset_1_and_2	CP037893_1	CP037893.1	NCBI, GenBank	Salmonella	enterica	enterica	Montevideo	81	4768632	95	Complete	N.A.
Dataset_1_and_2	CP040380_1	CP040380.1	NCBI, GenBank	Salmonella	enterica	enterica	Montevideo	138	4615193	103	Complete	N.A.
Dataset_1_and_2	CP016014_1	CP016014.1	NCBI, GenBank	Salmonella	enterica	enterica	Muenchen	83	4746969	500	Complete	N.A.
Dataset_1_and_2	CP045063_1	CP045063.1	NCBI, GenBank	Salmonella	enterica	enterica	Muenchen	112	4930420	179	Complete	N.A.
Dataset_1_and_2	CP019198_1	CP019198.1	NCBI, GenBank	Salmonella	enterica	enterica	Muenster	321	4879583	392	Complete	N.A.
Dataset_1_and_2	CP030838_1	CP030838.1	NCBI, GenBank	Salmonella	enterica	enterica	Napoli	474	4679033	37	Complete	N.A.
Dataset_1_and_2	CP015923_1	CP015923.1	NCBI, GenBank	Salmonella	enterica	enterica	Newport	5	4841916	110	Complete	N.A.
Dataset_1_and_2	CP016012_1	CP016012.1	NCBI, GenBank	Salmonella	enterica	enterica	Newport	45	4898059	60	Complete	N.A.
Dataset_1_and_2	CP015924_1	CP015924.1	NCBI, GenBank	Salmonella	enterica	enterica	Newport	118	4883715	900	Complete	N.A.
Dataset_1_and_2	CP016010_1	CP016010.1	NCBI, GenBank	Salmonella	enterica	enterica	Newport	350	4833991	100	Complete	N.A.
Dataset_1_and_2	CP012144_1_	CP012144.1	NCBI, GenBank	Salmonella	enterica	enterica	Newport	166	4799793	440	Complete	N.A.
Dataset_1	Newport_strUSMARC_S3124_1	CP006631.1	NCBI, GenBank	Salmonella	enterica	enterica	Newport	45	4915960	22	Complete	N.A.
Dataset_1_and_2	CP030181_1	CP030181.1	NCBI, GenBank	Salmonella	enterica	enterica	Ohio	329	4772343	95	Complete	N.A.
Dataset_1_and_2	CP019197_1	CP019197.1	NCBI, GenBank	Salmonella	enterica	enterica	Oranienburg	23	4648879	137	Complete	N.A.
Dataset_1_and_2	CP033344_1	CP033344.1	NCBI, GenBank	Salmonella	enterica	enterica	Oranienburg	3613	4651134	115	Complete	N.A.
Dataset_1_and_2	CP012346_1	CP012346.1	NCBI, GenBank	Salmonella	enterica	enterica	Panama	48	4555576	127	Complete	N.A.
Dataset_1_and_2	CP000886_1	CP000886.1	NCBI, GenBank	Salmonella	enterica	enterica	ParatyphiB var. L(+) tartrate+	307	4858887	98	Complete	N.A.
Dataset_1_and_2	CP046279_1	CP046279.1	NCBI, GenBank	Salmonella	enterica	enterica	Poona	308	4556079	995	Complete	N.A.
Dataset_1_and_2	CP037891_1	CP037891.1	NCBI, GenBank	Salmonella	enterica	enterica	Poona	447	4611179	165	Complete	N.A.
Dataset_1_and_2	CP030214_1	CP030214.1	NCBI, GenBank	Salmonella	enterica	enterica	Reading	1628	4882461	41	Complete	N.A.
Dataset_1_and_2	CP030190_1	CP030190.1	NCBI, GenBank	Salmonella	enterica	enterica	Rissen	469	4813547	41	Complete	N.A.
Dataset_1_and_2	CP045954_1	CP045954.1	NCBI, GenBank	Salmonella	enterica	enterica	Saintpaul	50	4731476	105	Complete	N.A.
Dataset_1_and_2	CP023512_1	CP023512.1	NCBI, GenBank	Salmonella	enterica	enterica	Saintpaul	95	4838098	459	Complete	N.A.
Dataset_1_and_2	CP022491_1	CP022491.1	NCBI, GenBank	Salmonella	enterica	enterica	Saintpaul	680	4775303	70	Complete	N.A.
Dataset_1_and_2	CP023166_1	CP023166.1	NCBI, GenBank	Salmonella	enterica	enterica	Saintpaul	3602	4792385	90	Complete	N.A.
Dataset_1_and_2	CP045447_1	CP045447.1	NCBI, GenBank	Salmonella	enterica	enterica	Schwarzengrund	96	4630202	140	Complete	N.A.
Dataset_1_and_2	CP038591_1	CP038591.1	NCBI, GenBank	Salmonella	enterica	enterica	Senftenberg	14	4830203	60	Complete	N.A.
Dataset_1_and_2	CP016837_1	CP016837.1	NCBI, GenBank	Salmonella	enterica	enterica	Senftenberg	185	4920660	173	Complete	N.A.
Dataset_1_and_2	CP038604_1	CP038604.1	NCBI, GenBank	Salmonella	enterica	enterica	Senftenberg	217	5121080	60	Complete	N.A.
Dataset_1_and_2	CP014994_1	CP014994.1	NCBI, GenBank	Salmonella	enterica	enterica	Tennessee	319	4834050	288	Complete	N.A.
Dataset_1	TennesseeTXSC08_19_CP007505_1	CP007505.1	NCBI, GenBank	Salmonella	enterica	enterica	Tennessee	319	4864410	200	Complete	N.A.
Dataset_1_and_2	CP012514_1	CP012514.1	NCBI, GenBank	Salmonella	enterica	enterica	Thompson	26	4701355	418	Complete	N.A.
Dataset_1_and_2	NC_003198_1	NC_003198.1	NCBI, GenBank	Salmonella	enterica	enterica	Typhi	2	4809037	N.D.	Complete	N.A.
Dataset_1_and_2	TyphiP_stx_12_NC_016832_1	CP003278.1	NCBI, GenBank	Salmonella	enterica	enterica	Typhi	1	4768352	100	Complete	N.A.
Dataset_1	TyphiTy2_NC_004631_1	AE014613.1	NCBI, GenBank	Salmonella	enterica	enterica	Typhi	1	4791961	N.D.	Complete	N.A.
Dataset_1	TyphiTy21a_NC_021176_1	CP002099.1	NCBI, GenBank	Salmonella	enterica	enterica	Typhi	1	4791958	N.D.	Complete	N.A.
Dataset_1_and_2	CP045952_1	CP045952.1	NCBI, GenBank	Salmonella	enterica	enterica	Typhimurium	34	5022086	99	Complete	N.A.
Dataset_1_and_2	Typhimurium_LT2_AE006468	AE006468.2	NCBI, GenBank	Salmonella	enterica	enterica	Typhimurium	19	4857450	98	Complete	N.A.
Dataset_1_and_2	CP051396_1_Uganda	CP051396.1	NCBI, GenBank	Salmonella	enterica	enterica	Uganda	684	4841659	100	Complete	N.A.
Dataset_1_and_2	CP045945_1	CP045945.1	NCBI, GenBank	Salmonella	enterica	enterica	Virchow	16	4705038	305	Complete	N.A.
